# Supplementary material for: Capsular polysaccharide determines the serotyping of Riemerella anatipestifer
Source: Microbiol Spectr. 2023 Oct 12;11(6):e01804-23. doi: 10.1128/spectrum.01804-23 (PMC10714938; doi:10.1128/spectrum.01804-23)
Supplement: Tables S1 and S2 — Tables S1 (The variations [SNPs, INDELs, and large structural variations] between RCAD0392 and RA-CH-2) and S2 (Agar-gel precipitin analysis). [file spectrum.01804-23-s0002.xlsx]

## Sheet: Table S1
Table S1. The variations (SNPs, INDELs, and large structural variations) between RCAD0392 and RA-CH-2.
Sequence ID	Position	Ref	Alt	Evidence (ref/alt)	Type	Impact	Gene	Locus_tag	Nucleotide change	Protein change	Product
NC_020125.1	1555	T	TGTGTGTGT	628/716	upstream_gene_variant	MODIFIER		G148_RS10120	-1153_-1152insACACACAC		hypothetical protein
NC_020125.1	15206	C	T	312/312	upstream_gene_variant	MODIFIER	rrf	G148_RS00045	n.-4914G>A		5S ribosomal RNA
NC_020125.1	34264	A	G	771/772	synonymous_variant	LOW	rpoC	G148_RS00180	4153T>C	Leu1385Leu	DNA-directed RNA polymerase subunit beta
NC_020125.1	40101	T	C	821/823	synonymous_variant	LOW	rpoB	G148_RS00185	2226A>G	Arg742Arg	DNA-directed RNA polymerase subunit beta
NC_020125.1	40170	C	T	789/789	synonymous_variant	LOW	rpoB	G148_RS00185	2157G>A	Lys719Lys	DNA-directed RNA polymerase subunit beta
NC_020125.1	40188	A	G	770/772	synonymous_variant	LOW	rpoB	G148_RS00185	2139T>C	Ser713Ser	DNA-directed RNA polymerase subunit beta
NC_020125.1	40239	A	C	744/745	synonymous_variant	LOW	rpoB	G148_RS00185	2088T>G	Ala696Ala	DNA-directed RNA polymerase subunit beta
NC_020125.1	40311	T	C	719/719	synonymous_variant	LOW	rpoB	G148_RS00185	2016A>G	Glu672Glu	DNA-directed RNA polymerase subunit beta
NC_020125.1	40316	A	G	724/726	synonymous_variant	LOW	rpoB	G148_RS00185	2011T>C	Leu671Leu	DNA-directed RNA polymerase subunit beta
NC_020125.1	40410	T	C	737/738	synonymous_variant	LOW	rpoB	G148_RS00185	1917A>G	Glu639Glu	DNA-directed RNA polymerase subunit beta
NC_020125.1	40563	T	C	799/799	synonymous_variant	LOW	rpoB	G148_RS00185	1764A>G	Val588Val	DNA-directed RNA polymerase subunit beta
NC_020125.1	40611	A	G	799/800	synonymous_variant	LOW	rpoB	G148_RS00185	1716T>C	Tyr572Tyr	DNA-directed RNA polymerase subunit beta
NC_020125.1	40682	A	G	803/805	synonymous_variant	LOW	rpoB	G148_RS00185	1645T>C	Leu549Leu	DNA-directed RNA polymerase subunit beta
NC_020125.1	40846	T	C	765/765	missense_variant	MODERATE	rpoB	G148_RS00185	1481A>G	Lys494Arg	DNA-directed RNA polymerase subunit beta
NC_020125.1	40890	A	G	777/777	synonymous_variant	LOW	rpoB	G148_RS00185	1437T>C	Phe479Phe	DNA-directed RNA polymerase subunit beta
NC_020125.1	41082	G	A	805/805	synonymous_variant	LOW	rpoB	G148_RS00185	1245C>T	Asn415Asn	DNA-directed RNA polymerase subunit beta
NC_020125.1	41127	C	T	835/836	synonymous_variant	LOW	rpoB	G148_RS00185	1200G>A	Leu400Leu	DNA-directed RNA polymerase subunit beta
NC_020125.1	41175	T	C	781/783	synonymous_variant	LOW	rpoB	G148_RS00185	1152A>G	Val384Val	DNA-directed RNA polymerase subunit beta
NC_020125.1	41259	C	T	780/780	synonymous_variant	LOW	rpoB	G148_RS00185	1068G>A	Ser356Ser	DNA-directed RNA polymerase subunit beta
NC_020125.1	41270	A	G	777/777	synonymous_variant	LOW	rpoB	G148_RS00185	1057T>C	Leu353Leu	DNA-directed RNA polymerase subunit beta
NC_020125.1	41316	G	A	755/755	synonymous_variant	LOW	rpoB	G148_RS00185	1011C>T	Asn337Asn	DNA-directed RNA polymerase subunit beta
NC_020125.1	41337	G	A	744/745	synonymous_variant	LOW	rpoB	G148_RS00185	990C>T	Tyr330Tyr	DNA-directed RNA polymerase subunit beta
NC_020125.1	41355	T	C	728/729	synonymous_variant	LOW	rpoB	G148_RS00185	972A>G	Glu324Glu	DNA-directed RNA polymerase subunit beta
NC_020125.1	41397	G	A	702/702	synonymous_variant	LOW	rpoB	G148_RS00185	930C>T	Ser310Ser	DNA-directed RNA polymerase subunit beta
NC_020125.1	41421	G	A	740/741	synonymous_variant	LOW	rpoB	G148_RS00185	906C>T	His302His	DNA-directed RNA polymerase subunit beta
NC_020125.1	41484	A	G	754/754	synonymous_variant	LOW	rpoB	G148_RS00185	843T>C	Thr281Thr	DNA-directed RNA polymerase subunit beta
NC_020125.1	41640	C	T	813/816	synonymous_variant	LOW	rpoB	G148_RS00185	687G>A	Ala229Ala	DNA-directed RNA polymerase subunit beta
NC_020125.1	41649	G	A	818/818	synonymous_variant	LOW	rpoB	G148_RS00185	678C>T	Phe226Phe	DNA-directed RNA polymerase subunit beta
NC_020125.1	41667	C	T	804/804	synonymous_variant	LOW	rpoB	G148_RS00185	660G>A	Lys220Lys	DNA-directed RNA polymerase subunit beta
NC_020125.1	41676	C	T	816/818	synonymous_variant	LOW	rpoB	G148_RS00185	651G>A	Glu217Glu	DNA-directed RNA polymerase subunit beta
NC_020125.1	41754	G	A	826/827	synonymous_variant	LOW	rpoB	G148_RS00185	573C>T	Ile191Ile	DNA-directed RNA polymerase subunit beta
NC_020125.1	41844	A	G	833/833	synonymous_variant	LOW	rpoB	G148_RS00185	483T>C	Phe161Phe	DNA-directed RNA polymerase subunit beta
NC_020125.1	41850	T	C	861/862	synonymous_variant	LOW	rpoB	G148_RS00185	477A>G	Val159Val	DNA-directed RNA polymerase subunit beta
NC_020125.1	41937	T	C	853/853	synonymous_variant	LOW	rpoB	G148_RS00185	390A>G	Thr130Thr	DNA-directed RNA polymerase subunit beta
NC_020125.1	41979	A	G	789/789	synonymous_variant	LOW	rpoB	G148_RS00185	348T>C	Tyr116Tyr	DNA-directed RNA polymerase subunit beta
NC_020125.1	42002	A	G	801/802	synonymous_variant	LOW	rpoB	G148_RS00185	325T>C	Leu109Leu	DNA-directed RNA polymerase subunit beta
NC_020125.1	42066	A	G	815/817	synonymous_variant	LOW	rpoB	G148_RS00185	261T>C	Tyr87Tyr	DNA-directed RNA polymerase subunit beta
NC_020125.1	42099	C	T	791/792	synonymous_variant	LOW	rpoB	G148_RS00185	228G>A	Glu76Glu	DNA-directed RNA polymerase subunit beta
NC_020125.1	42267	C	A	824/826	synonymous_variant	LOW	rpoB	G148_RS00185	60G>T	Ser20Ser	DNA-directed RNA polymerase subunit beta
NC_020125.1	63695	G	A	883/884	synonymous_variant	LOW		G148_RS00325	2169G>A	Leu723Leu	heavy metal translocating P-type ATPase metal-binding domain-containing protein
NC_020125.1	63710	C	T	897/898	synonymous_variant	LOW		G148_RS00325	2184C>T	Ala728Ala	heavy metal translocating P-type ATPase metal-binding domain-containing protein
NC_020125.1	63722	C	T	896/897	synonymous_variant	LOW		G148_RS00325	2196C>T	Asp732Asp	heavy metal translocating P-type ATPase metal-binding domain-containing protein
NC_020125.1	63791	C	T	832/832	synonymous_variant	LOW		G148_RS00325	2265C>T	Ala755Ala	heavy metal translocating P-type ATPase metal-binding domain-containing protein
NC_020125.1	63963	TT	T	778/780	upstream_gene_variant	MODIFIER		G148_RS00305	-4407delA		RluA family pseudouridine synthase
NC_020125.1	64096	G	A	788/790	missense_variant	MODERATE	ccoS	G148_RS00330	61G>A	Val21Ile	cbb3-type cytochrome oxidase assembly protein CcoS
NC_020125.1	64149	G	A	799/802	synonymous_variant	LOW	ccoS	G148_RS00330	114G>A	Ala38Ala	cbb3-type cytochrome oxidase assembly protein CcoS
NC_020125.1	81150	A	G	800/804	synonymous_variant	LOW		G148_RS00410	528A>G	Gly176Gly	hypothetical protein
NC_020125.1	97871	T	TTAGCTTCATAGTTGTCAAAAATCGTCGGTTGGAGTTCGGGATTACCCGTCGTCCAAAGGTTTC	539/539	conservative_inframe_insertion	MODERATE		G148_RS00480	1390_1391insGAAACCTTTGGACGACGGGTAATCCCGAACTCCAACCGACGATTTTTGACAACTATGAAGCTA	Glu464delinsGlyAsnLeuTrpThrThrGlyAsnProGluLeuGlnProThrIlePheAspAsnTyrGluAlaLys	outer membrane beta-barrel protein
NC_020125.1	137277	T	TT	726/740	upstream_gene_variant	MODIFIER	nusB	G148_RS00665	-4915_-4914insA		glycosyltransferase family 2 protein
NC_020125.1	141494	G	T	840/842	synonymous_variant	LOW		G148_RS00715	291G>T	Val97Val	glycosyltransferase family 2 protein
NC_020125.1	173330	GGAAGGAAGGAAG	G	607/652	upstream_gene_variant	MODIFIER		G148_RS00855	-3991_-3980delCTTCCTTCCTTC		glycosyltransferase family 2 protein
NC_020125.1	174494	C	T	772/773	synonymous_variant	LOW	pncB	G148_RS00885	276C>T	Tyr92Tyr	glycosyltransferase family 2 protein
NC_020125.1	174500	C	T	778/779	synonymous_variant	LOW	pncB	G148_RS00885	282C>T	Pro94Pro	glycosyltransferase family 2 protein
NC_020125.1	174515	C	T	779/779	synonymous_variant	LOW	pncB	G148_RS00885	297C>T	Ile99Ile	glycosyltransferase family 2 protein
NC_020125.1	174527	C	T	785/785	synonymous_variant	LOW	pncB	G148_RS00885	309C>T	Gly103Gly	glycosyltransferase family 2 protein
NC_020125.1	174538	A	G	779/779	missense_variant	MODERATE	pncB	G148_RS00885	320A>G	Lys107Arg	glycosyltransferase family 2 protein
NC_020125.1	174551	A	G	808/809	synonymous_variant	LOW	pncB	G148_RS00885	333A>G	Glu111Glu	glycosyltransferase family 2 protein
NC_020125.1	174566	T	C	797/798	synonymous_variant	LOW	pncB	G148_RS00885	348T>C	Arg116Arg	glycosyltransferase family 2 protein
NC_020125.1	174587	A	G	789/790	synonymous_variant	LOW	pncB	G148_RS00885	369A>G	Pro123Pro	glycosyltransferase family 2 protein
NC_020125.1	174647	T	C	857/857	synonymous_variant	LOW	pncB	G148_RS00885	429T>C	Asn143Asn	glycosyltransferase family 2 protein
NC_020125.1	174653	C	T	810/813	synonymous_variant	LOW	pncB	G148_RS00885	435C>T	Thr145Thr	glycosyltransferase family 2 protein
NC_020125.1	174659	G	T	798/798	synonymous_variant	LOW	pncB	G148_RS00885	441G>T	Val147Val	glycosyltransferase family 2 protein
NC_020125.1	174662	A	T	807/809	missense_variant	MODERATE	pncB	G148_RS00885	444A>T	Gln148His	glycosyltransferase family 2 protein
NC_020125.1	174668	C	A	828/828	synonymous_variant	LOW	pncB	G148_RS00885	450C>A	Thr150Thr	glycosyltransferase family 2 protein
NC_020125.1	174674	A	G	792/794	synonymous_variant	LOW	pncB	G148_RS00885	456A>G	Glu152Glu	glycosyltransferase family 2 protein
NC_020125.1	174677	G	A	793/794	synonymous_variant	LOW	pncB	G148_RS00885	459G>A	Lys153Lys	glycosyltransferase family 2 protein
NC_020125.1	174682	A	G	768/768	missense_variant	MODERATE	pncB	G148_RS00885	464A>G	Lys155Arg	glycosyltransferase family 2 protein
NC_020125.1	174686	A	G	768/768	synonymous_variant	LOW	pncB	G148_RS00885	468A>G	Lys156Lys	glycosyltransferase family 2 protein
NC_020125.1	174692	C	T	775/775	synonymous_variant	LOW	pncB	G148_RS00885	474C>T	Asn158Asn	glycosyltransferase family 2 protein
NC_020125.1	174695	A	G	775/775	synonymous_variant	LOW	pncB	G148_RS00885	477A>G	Glu159Glu	glycosyltransferase family 2 protein
NC_020125.1	174701	C	G	818/821	synonymous_variant	LOW	pncB	G148_RS00885	483C>G	Gly161Gly	glycosyltransferase family 2 protein
NC_020125.1	174722	A	G	791/791	synonymous_variant	LOW	pncB	G148_RS00885	504A>G	Gly168Gly	glycosyltransferase family 2 protein
NC_020125.1	174725	C	A	785/785	synonymous_variant	LOW	pncB	G148_RS00885	507C>A	Thr169Thr	glycosyltransferase family 2 protein
NC_020125.1	174830	T	C	722/723	synonymous_variant	LOW	pncB	G148_RS00885	612T>C	Tyr204Tyr	glycosyltransferase family 2 protein
NC_020125.1	174833	T	C	722/723	synonymous_variant	LOW	pncB	G148_RS00885	615T>C	Gly205Gly	glycosyltransferase family 2 protein
NC_020125.1	175376	A	G	777/779	synonymous_variant	LOW	pncB	G148_RS00885	1158A>G	Val386Val	glycosyltransferase family 2 protein
NC_020125.1	181661	T	C	752/755	upstream_gene_variant	MODIFIER		G148_RS00900	-3430A>G		glycosyltransferase family 2 protein
NC_020125.1	212739	C	T	689/690	synonymous_variant	LOW		G148_RS10385	2289C>T	Tyr763Tyr	hypothetical protein
NC_020125.1	212742	G	A	690/690	synonymous_variant	LOW		G148_RS10385	2292G>A	Leu764Leu	hypothetical protein
NC_020125.1	212757	T	C	707/708	synonymous_variant	LOW		G148_RS10385	2307T>C	Gly769Gly	hypothetical protein
NC_020125.1	212764	C	T	699/700	missense_variant	MODERATE		G148_RS10385	2314C>T	His772Tyr	hypothetical protein
NC_020125.1	212769	A	G	652/653	synonymous_variant	LOW		G148_RS10385	2319A>G	Leu773Leu	hypothetical protein
NC_020125.1	212772	T	A	650/653	missense_variant	MODERATE		G148_RS10385	2322T>A	Asn774Lys	hypothetical protein
NC_020125.1	213000	T	C	506/507	synonymous_variant	LOW		G148_RS10385	2550T>C	Leu850Leu	hypothetical protein
NC_020125.1	213003	T	C	506/507	synonymous_variant	LOW		G148_RS10385	2553T>C	Gly851Gly	hypothetical protein
NC_020125.1	213024	T	G	515/516	synonymous_variant	LOW		G148_RS10385	2574T>G	Ser858Ser	hypothetical protein
NC_020125.1	213027	G	A	516/516	synonymous_variant	LOW		G148_RS10385	2577G>A	Val859Val	hypothetical protein
NC_020125.1	213046	GAC	AGT	449/450	missense_variant	MODERATE		G148_RS10385	2596_2598delGACinsAGT	Asp866Ser	hypothetical protein
NC_020125.1	213054	TA	AG	449/450	missense_variant	MODERATE		G148_RS10385	2604_2605delTAinsAG	Ile869Val	hypothetical protein
NC_020125.1	213063	C	G	450/450	synonymous_variant	LOW		G148_RS10385	2613C>G	Gly871Gly	hypothetical protein
NC_020125.1	213066	T	G	450/450	synonymous_variant	LOW		G148_RS10385	2616T>G	Gly872Gly	hypothetical protein
NC_020125.1	213069	C	T	450/450	synonymous_variant	LOW		G148_RS10385	2619C>T	Tyr873Tyr	hypothetical protein
NC_020125.1	213072	T	C	449/450	synonymous_variant	LOW		G148_RS10385	2622T>C	Ile874Ile	hypothetical protein
NC_020125.1	213081	G	A	449/450	synonymous_variant	LOW		G148_RS10385	2631G>A	Glu877Glu	hypothetical protein
NC_020125.1	213084	A	C	450/450	synonymous_variant	LOW		G148_RS10385	2634A>C	Leu878Leu	hypothetical protein
NC_020125.1	213099	A	G	483/484	synonymous_variant	LOW		G148_RS10385	2649A>G	Ala883Ala	hypothetical protein
NC_020125.1	213111	T	C	466/468	synonymous_variant	LOW		G148_RS10385	2661T>C	Asn887Asn	hypothetical protein
NC_020125.1	213120	G	A	432/433	synonymous_variant	LOW		G148_RS10385	2670G>A	Gly890Gly	hypothetical protein
NC_020125.1	213147	T	C	451/451	synonymous_variant	LOW		G148_RS10385	2697T>C	Ala899Ala	hypothetical protein
NC_020125.1	213177	C	T	296/297	synonymous_variant	LOW		G148_RS10385	2727C>T	Asn909Asn	hypothetical protein
NC_020125.1	213180	TA	CC	296/297	missense_variant	MODERATE		G148_RS10385	2730_2731delTAinsCC	Ile911Leu	hypothetical protein
NC_020125.1	213185	AAAACGC	GGGGTT	295/297	frameshift_variant&missense_variant	HIGH		G148_RS10385	2735_2741delAAAACGCinsGGGGTT	Lys912fs	hypothetical protein
NC_020125.1	213195	G	A	297/297	synonymous_variant	LOW		G148_RS10385	2745G>A	Ser915Ser	hypothetical protein
NC_020125.1	213198	A	AA	294/297	frameshift_variant	HIGH		G148_RS10385	2748dupA	Gly917fs	hypothetical protein
NC_020125.1	213233	T	G	583/583	missense_variant	MODERATE		G148_RS10385	2783T>G	Leu928Trp	hypothetical protein
NC_020125.1	213266	G	A	686/686	missense_variant	MODERATE		G148_RS10385	2816G>A	Arg939Lys	hypothetical protein
NC_020125.1	213303	C	T	909/910	synonymous_variant	LOW		G148_RS10385	2853C>T	Phe951Phe	hypothetical protein
NC_020125.1	213305	CA	AT	910/910	missense_variant	MODERATE		G148_RS10385	2855_2856delCAinsAT	Ser952Tyr	hypothetical protein
NC_020125.1	213337	C	A	1206/1211	missense_variant	MODERATE		G148_RS10385	2887C>A	Leu963Ile	hypothetical protein
NC_020125.1	213345	A	T	1024/1025	synonymous_variant	LOW		G148_RS10385	2895A>T	Val965Val	hypothetical protein
NC_020125.1	213348	T	C	1024/1025	synonymous_variant	LOW		G148_RS10385	2898T>C	Phe966Phe	hypothetical protein
NC_020125.1	213351	A	G	1024/1025	synonymous_variant	LOW		G148_RS10385	2901A>G	Thr967Thr	hypothetical protein
NC_020125.1	213355	A	G	1022/1024	missense_variant	MODERATE		G148_RS10385	2905A>G	Asn969Asp	hypothetical protein
NC_020125.1	213357	T	C	1024/1024	synonymous_variant	LOW		G148_RS10385	2907T>C	Asn969Asn	hypothetical protein
NC_020125.1	213360	T	C	1021/1024	synonymous_variant	LOW		G148_RS10385	2910T>C	Leu970Leu	hypothetical protein
NC_020125.1	213366	T	G	1192/1195	synonymous_variant	LOW		G148_RS10385	2916T>G	Gly972Gly	hypothetical protein
NC_020125.1	213372	G	A	1249/1250	synonymous_variant	LOW		G148_RS10385	2922G>A	Glu974Glu	hypothetical protein
NC_020125.1	213421	C	T	1209/1266	missense_variant	MODERATE		G148_RS10385	2971C>T	Leu991Phe	hypothetical protein
NC_020125.1	213424	T	G	1209/1266	missense_variant	MODERATE		G148_RS10385	2974T>G	Trp992Gly	hypothetical protein
NC_020125.1	213507	T	C	1299/1303	synonymous_variant	LOW		G148_RS10385	3057T>C	Gly1019Gly	hypothetical protein
NC_020125.1	213525	C	T	1260/1262	synonymous_variant	LOW		G148_RS10385	3075C>T	Asn1025Asn	hypothetical protein
NC_020125.1	213540	A	T	1123/1128	synonymous_variant	LOW		G148_RS10385	3090A>T	Val1030Val	hypothetical protein
NC_020125.1	213543	GT	TG	1116/1121	missense_variant	MODERATE		G148_RS10385	3093_3094delGTinsTG	Ser1032Ala	hypothetical protein
NC_020125.1	213597	A	T	731/731	synonymous_variant	LOW		G148_RS10385	3147A>T	Ala1049Ala	hypothetical protein
NC_020125.1	213612	C	T	493/495	synonymous_variant	LOW		G148_RS10385	3162C>T	Pro1054Pro	hypothetical protein
NC_020125.1	213615	C	A	413/495	synonymous_variant	LOW		G148_RS10385	3165C>A	Ala1055Ala	hypothetical protein
NC_020125.1	213618	C	A	413/495	synonymous_variant	LOW		G148_RS10385	3168C>A	Pro1056Pro	hypothetical protein
NC_020125.1	213621	A	G	412/495	synonymous_variant	LOW		G148_RS10385	3171A>G	Glu1057Glu	hypothetical protein
NC_020125.1	213624	C	T	413/413	synonymous_variant	LOW		G148_RS10385	3174C>T	Asp1058Asp	hypothetical protein
NC_020125.1	213631	G	A	413/413	missense_variant	MODERATE		G148_RS10385	3181G>A	Ala1061Thr	hypothetical protein
NC_020125.1	213642	C	T	349/350	synonymous_variant	LOW		G148_RS10385	3192C>T	Ala1064Ala	hypothetical protein
NC_020125.1	213648	T	G	322/323	synonymous_variant	LOW		G148_RS10385	3198T>G	Leu1066Leu	hypothetical protein
NC_020125.1	213657	A	T	279/280	synonymous_variant	LOW		G148_RS10385	3207A>T	Gly1069Gly	hypothetical protein
NC_020125.1	213674	TC	CT	175/176	missense_variant	MODERATE		G148_RS10385	3224_3225delTCinsCT	Ile1075Thr	hypothetical protein
NC_020125.1	213678	T	G	176/176	synonymous_variant	LOW		G148_RS10385	3228T>G	Ser1076Ser	hypothetical protein
NC_020125.1	213681	GG	AT	175/176	missense_variant	MODERATE		G148_RS10385	3231_3232delGGinsAT	Ala1078Ser	hypothetical protein
NC_020125.1	213695	C	G	102/102	missense_variant	MODERATE		G148_RS10385	3245C>G	Thr1082Ser	hypothetical protein
NC_020125.1	213702	C	A	102/102	synonymous_variant	LOW		G148_RS10385	3252C>A	Thr1084Thr	hypothetical protein
NC_020125.1	213705	C	T	102/102	synonymous_variant	LOW		G148_RS10385	3255C>T	Asp1085Asp	hypothetical protein
NC_020125.1	213720	T	C	90/90	synonymous_variant	LOW		G148_RS10385	3270T>C	Ile1090Ile	hypothetical protein
NC_020125.1	213726	C	T	135/135	synonymous_variant	LOW		G148_RS10385	3276C>T	Gly1092Gly	hypothetical protein
NC_020125.1	213729	G	T	134/135	synonymous_variant	LOW		G148_RS10385	3279G>T	Gly1093Gly	hypothetical protein
NC_020125.1	213741	A	T	214/214	synonymous_variant	LOW		G148_RS10385	3291A>T	Ala1097Ala	hypothetical protein
NC_020125.1	213750	A	G	255/256	missense_variant	MODERATE		G148_RS10385	3300A>G	Ile1100Met	hypothetical protein
NC_020125.1	213762	T	C	337/338	synonymous_variant	LOW		G148_RS10385	3312T>C	Ser1104Ser	hypothetical protein
NC_020125.1	213771	C	T	379/379	synonymous_variant	LOW		G148_RS10385	3321C>T	Ala1107Ala	hypothetical protein
NC_020125.1	213780	T	C	429/429	synonymous_variant	LOW		G148_RS10385	3330T>C	Asn1110Asn	hypothetical protein
NC_020125.1	213795	T	A	510/511	synonymous_variant	LOW		G148_RS10385	3345T>A	Gly1115Gly	hypothetical protein
NC_020125.1	213798	T	A	509/511	synonymous_variant	LOW		G148_RS10385	3348T>A	Ile1116Ile	hypothetical protein
NC_020125.1	213801	C	A	510/511	synonymous_variant	LOW		G148_RS10385	3351C>A	Thr1117Thr	hypothetical protein
NC_020125.1	213807	A	G	570/570	synonymous_variant	LOW		G148_RS10385	3357A>G	Glu1119Glu	hypothetical protein
NC_020125.1	213810	G	A	569/570	synonymous_variant	LOW		G148_RS10385	3360G>A	Gly1120Gly	hypothetical protein
NC_020125.1	213819	T	C	640/642	synonymous_variant	LOW		G148_RS10385	3369T>C	Ser1123Ser	hypothetical protein
NC_020125.1	213873	A	G	764/764	synonymous_variant	LOW		G148_RS10385	3423A>G	Arg1141Arg	hypothetical protein
NC_020125.1	214633	TG	CA	468/468	missense_variant	MODERATE		G148_RS01110	302_303delTGinsCA	Val101Ala	glycosyltransferase family 2 protein
NC_020125.1	221181	G	A	827/828	synonymous_variant	LOW	pepT	G148_RS01135	1209G>A	Glu403Glu	glycosyltransferase family 2 protein
NC_020125.1	229071	A	G	653/655	synonymous_variant	LOW		G148_RS01175	54T>C	Phe18Phe	glycosyltransferase family 2 protein
NC_020125.1	229607	G	A	785/785	missense_variant	MODERATE		G148_RS01180	259C>T	Arg87Cys	glycosyltransferase family 2 protein
NC_020125.1	233507	A	G	879/879	missense_variant	MODERATE	hemE	G148_RS01200	517A>G	Lys173Glu	uroporphyrinogen decarboxylase
NC_020125.1	289090	G	A	823/824	synonymous_variant	LOW		G148_RS01480	1512C>T	Ser504Ser	LysM peptidoglycan-binding domain-containing protein
NC_020125.1	289093	A	G	823/824	synonymous_variant	LOW		G148_RS01480	1509T>C	Ala503Ala	LysM peptidoglycan-binding domain-containing protein
NC_020125.1	289126	T	C	860/862	synonymous_variant	LOW		G148_RS01480	1476A>G	Ala492Ala	LysM peptidoglycan-binding domain-containing protein
NC_020125.1	289138	G	T	863/863	synonymous_variant	LOW		G148_RS01480	1464C>A	Ile488Ile	LysM peptidoglycan-binding domain-containing protein
NC_020125.1	289144	A	T	860/860	synonymous_variant	LOW		G148_RS01480	1458T>A	Pro486Pro	LysM peptidoglycan-binding domain-containing protein
NC_020125.1	289150	A	G	857/857	synonymous_variant	LOW		G148_RS01480	1452T>C	Ser484Ser	LysM peptidoglycan-binding domain-containing protein
NC_020125.1	289223	C	T	844/844	missense_variant	MODERATE		G148_RS01480	1379G>A	Arg460Lys	LysM peptidoglycan-binding domain-containing protein
NC_020125.1	289234	T	C	846/847	synonymous_variant	LOW		G148_RS01480	1368A>G	Glu456Glu	LysM peptidoglycan-binding domain-containing protein
NC_020125.1	289270	C	T	866/866	synonymous_variant	LOW		G148_RS01480	1332G>A	Glu444Glu	LysM peptidoglycan-binding domain-containing protein
NC_020125.1	289297	T	C	894/895	synonymous_variant	LOW		G148_RS01480	1305A>G	Gln435Gln	LysM peptidoglycan-binding domain-containing protein
NC_020125.1	289318	A	T	806/807	synonymous_variant	LOW		G148_RS01480	1284T>A	Val428Val	LysM peptidoglycan-binding domain-containing protein
NC_020125.1	289351	C	T	905/907	synonymous_variant	LOW		G148_RS01480	1251G>A	Lys417Lys	LysM peptidoglycan-binding domain-containing protein
NC_020125.1	289369	A	G	846/848	synonymous_variant	LOW		G148_RS01480	1233T>C	Ile411Ile	LysM peptidoglycan-binding domain-containing protein
NC_020125.1	289375	A	G	842/848	synonymous_variant	LOW		G148_RS01480	1227T>C	Asn409Asn	LysM peptidoglycan-binding domain-containing protein
NC_020125.1	289387	G	A	887/887	synonymous_variant	LOW		G148_RS01480	1215C>T	Tyr405Tyr	LysM peptidoglycan-binding domain-containing protein
NC_020125.1	289417	G	T	755/755	synonymous_variant	LOW		G148_RS01480	1185C>A	Val395Val	LysM peptidoglycan-binding domain-containing protein
NC_020125.1	289423	G	A	748/748	synonymous_variant	LOW		G148_RS01480	1179C>T	Pro393Pro	LysM peptidoglycan-binding domain-containing protein
NC_020125.1	289435	A	G	675/678	synonymous_variant	LOW		G148_RS01480	1167T>C	Asp389Asp	LysM peptidoglycan-binding domain-containing protein
NC_020125.1	289450	C	T	578/578	synonymous_variant	LOW		G148_RS01480	1152G>A	Leu384Leu	LysM peptidoglycan-binding domain-containing protein
NC_020125.1	289456	T	C	524/526	synonymous_variant	LOW		G148_RS01480	1146A>G	Glu382Glu	LysM peptidoglycan-binding domain-containing protein
NC_020125.1	289462	T	C	485/485	synonymous_variant	LOW		G148_RS01480	1140A>G	Val380Val	LysM peptidoglycan-binding domain-containing protein
NC_020125.1	289468	G	A	362/362	synonymous_variant	LOW		G148_RS01480	1134C>T	Thr378Thr	LysM peptidoglycan-binding domain-containing protein
NC_020125.1	289470	T	A	362/362	missense_variant	MODERATE		G148_RS01480	1132A>T	Thr378Ser	LysM peptidoglycan-binding domain-containing protein
NC_020125.1	289474	A	G	362/362	synonymous_variant	LOW		G148_RS01480	1128T>C	Phe376Phe	LysM peptidoglycan-binding domain-containing protein
NC_020125.1	289477	C	T	362/362	synonymous_variant	LOW		G148_RS01480	1125G>A	Leu375Leu	LysM peptidoglycan-binding domain-containing protein
NC_020125.1	289483	A	T	447/449	synonymous_variant	LOW		G148_RS01480	1119T>A	Gly373Gly	LysM peptidoglycan-binding domain-containing protein
NC_020125.1	289495	A	G	422/424	synonymous_variant	LOW		G148_RS01480	1107T>C	Asp369Asp	LysM peptidoglycan-binding domain-containing protein
NC_020125.1	289498	G	T	422/423	synonymous_variant	LOW		G148_RS01480	1104C>A	Thr368Thr	LysM peptidoglycan-binding domain-containing protein
NC_020125.1	289510	A	G	435/436	synonymous_variant	LOW		G148_RS01480	1092T>C	Asp364Asp	LysM peptidoglycan-binding domain-containing protein
NC_020125.1	289516	T	C	433/434	synonymous_variant	LOW		G148_RS01480	1086A>G	Gln362Gln	LysM peptidoglycan-binding domain-containing protein
NC_020125.1	289525	G	A	417/417	synonymous_variant	LOW		G148_RS01480	1077C>T	Asn359Asn	LysM peptidoglycan-binding domain-containing protein
NC_020125.1	289534	G	A	421/423	synonymous_variant	LOW		G148_RS01480	1068C>T	Phe356Phe	LysM peptidoglycan-binding domain-containing protein
NC_020125.1	289552	C	T	457/457	synonymous_variant	LOW		G148_RS01480	1050G>A	Ala350Ala	LysM peptidoglycan-binding domain-containing protein
NC_020125.1	289561	A	G	517/517	synonymous_variant	LOW		G148_RS01480	1041T>C	Ile347Ile	LysM peptidoglycan-binding domain-containing protein
NC_020125.1	289570	G	A	566/567	synonymous_variant	LOW		G148_RS01480	1032C>T	Asp344Asp	LysM peptidoglycan-binding domain-containing protein
NC_020125.1	289575	G	A	585/590	synonymous_variant	LOW		G148_RS01480	1027C>T	Leu343Leu	LysM peptidoglycan-binding domain-containing protein
NC_020125.1	289588	TC	CT	660/664	missense_variant	MODERATE		G148_RS01480	1013_1014delGAinsAG	Arg338Lys	LysM peptidoglycan-binding domain-containing protein
NC_020125.1	289591	A	G	662/664	synonymous_variant	LOW		G148_RS01480	1011T>C	Ala337Ala	LysM peptidoglycan-binding domain-containing protein
NC_020125.1	289642	T	C	843/845	synonymous_variant	LOW		G148_RS01480	960A>G	Gly320Gly	LysM peptidoglycan-binding domain-containing protein
NC_020125.1	289683	A	G	849/849	synonymous_variant	LOW		G148_RS01480	919T>C	Leu307Leu	LysM peptidoglycan-binding domain-containing protein
NC_020125.1	289689	A	G	844/844	synonymous_variant	LOW		G148_RS01480	913T>C	Leu305Leu	LysM peptidoglycan-binding domain-containing protein
NC_020125.1	289732	G	A	789/790	synonymous_variant	LOW		G148_RS01480	870C>T	Asn290Asn	LysM peptidoglycan-binding domain-containing protein
NC_020125.1	289750	A	G	800/801	synonymous_variant	LOW		G148_RS01480	852T>C	Leu284Leu	LysM peptidoglycan-binding domain-containing protein
NC_020125.1	289762	T	A	825/827	synonymous_variant	LOW		G148_RS01480	840A>T	Pro280Pro	LysM peptidoglycan-binding domain-containing protein
NC_020125.1	289770	G	A	812/813	synonymous_variant	LOW		G148_RS01480	832C>T	Leu278Leu	LysM peptidoglycan-binding domain-containing protein
NC_020125.1	289792	T	A	808/810	synonymous_variant	LOW		G148_RS01480	810A>T	Leu270Leu	LysM peptidoglycan-binding domain-containing protein
NC_020125.1	289825	T	C	695/696	synonymous_variant	LOW		G148_RS01480	777A>G	Lys259Lys	LysM peptidoglycan-binding domain-containing protein
NC_020125.1	289828	GC	AT	695/696	missense_variant	MODERATE		G148_RS01480	773_774delGCinsAT	Ser258Asn	LysM peptidoglycan-binding domain-containing protein
NC_020125.1	289831	A	G	694/696	synonymous_variant	LOW		G148_RS01480	771T>C	Leu257Leu	LysM peptidoglycan-binding domain-containing protein
NC_020125.1	289837	A	G	791/792	synonymous_variant	LOW		G148_RS01480	765T>C	Gly255Gly	LysM peptidoglycan-binding domain-containing protein
NC_020125.1	289846	G	A	807/807	synonymous_variant	LOW		G148_RS01480	756C>T	Thr252Thr	LysM peptidoglycan-binding domain-containing protein
NC_020125.1	289864	A	G	802/802	synonymous_variant	LOW		G148_RS01480	738T>C	Thr246Thr	LysM peptidoglycan-binding domain-containing protein
NC_020125.1	289875	C	T	791/794	missense_variant	MODERATE		G148_RS01480	727G>A	Val243Ile	LysM peptidoglycan-binding domain-containing protein
NC_020125.1	289927	C	T	852/853	synonymous_variant	LOW		G148_RS01480	675G>A	Ala225Ala	LysM peptidoglycan-binding domain-containing protein
NC_020125.1	289953	C	A	843/847	missense_variant	MODERATE		G148_RS01480	649G>T	Ala217Ser	LysM peptidoglycan-binding domain-containing protein
NC_020125.1	289984	T	C	864/865	synonymous_variant	LOW		G148_RS01480	618A>G	Lys206Lys	LysM peptidoglycan-binding domain-containing protein
NC_020125.1	290026	A	G	874/876	synonymous_variant	LOW		G148_RS01480	576T>C	Asp192Asp	LysM peptidoglycan-binding domain-containing protein
NC_020125.1	290038	G	A	810/810	synonymous_variant	LOW		G148_RS01480	564C>T	Ile188Ile	LysM peptidoglycan-binding domain-containing protein
NC_020125.1	290041	T	C	810/810	synonymous_variant	LOW		G148_RS01480	561A>G	Gly187Gly	LysM peptidoglycan-binding domain-containing protein
NC_020125.1	290050	C	T	846/849	synonymous_variant	LOW		G148_RS01480	552G>A	Lys184Lys	LysM peptidoglycan-binding domain-containing protein
NC_020125.1	290065	A	G	854/855	synonymous_variant	LOW		G148_RS01480	537T>C	Tyr179Tyr	LysM peptidoglycan-binding domain-containing protein
NC_020125.1	290116	T	C	865/867	synonymous_variant	LOW		G148_RS01480	486A>G	Thr162Thr	LysM peptidoglycan-binding domain-containing protein
NC_020125.1	290162	AC	GT	811/813	missense_variant	MODERATE		G148_RS01480	439_440delGTinsAC	Val147Thr	LysM peptidoglycan-binding domain-containing protein
NC_020125.1	290171	GG	AT	786/788	missense_variant	MODERATE		G148_RS01480	430_431delCCinsAT	Pro144Ile	LysM peptidoglycan-binding domain-containing protein
NC_020125.1	290182	G	A	844/846	synonymous_variant	LOW		G148_RS01480	420C>T	Thr140Thr	LysM peptidoglycan-binding domain-containing protein
NC_020125.1	290190	G	A	786/788	synonymous_variant	LOW		G148_RS01480	412C>T	Leu138Leu	LysM peptidoglycan-binding domain-containing protein
NC_020125.1	290194	A	T	677/679	synonymous_variant	LOW		G148_RS01480	408T>A	Ser136Ser	LysM peptidoglycan-binding domain-containing protein
NC_020125.1	290197	C	T	679/679	synonymous_variant	LOW		G148_RS01480	405G>A	Ala135Ala	LysM peptidoglycan-binding domain-containing protein
NC_020125.1	290200	C	T	677/679	synonymous_variant	LOW		G148_RS01480	402G>A	Gly134Gly	LysM peptidoglycan-binding domain-containing protein
NC_020125.1	290203	A	G	679/679	synonymous_variant	LOW		G148_RS01480	399T>C	Tyr133Tyr	LysM peptidoglycan-binding domain-containing protein
NC_020125.1	290206	T	C	679/679	synonymous_variant	LOW		G148_RS01480	396A>G	Lys132Lys	LysM peptidoglycan-binding domain-containing protein
NC_020125.1	290220	C	T	734/735	missense_variant	MODERATE		G148_RS01480	382G>A	Asp128Asn	LysM peptidoglycan-binding domain-containing protein
NC_020125.1	290361	CC	TT	783/785	missense_variant	MODERATE		G148_RS01480	240_241delGGinsAA	Val81Ile	LysM peptidoglycan-binding domain-containing protein
NC_020125.1	290392	T	C	824/824	synonymous_variant	LOW		G148_RS01480	210A>G	Gln70Gln	LysM peptidoglycan-binding domain-containing protein
NC_020125.1	290428	T	C	833/836	synonymous_variant	LOW		G148_RS01480	174A>G	Gly58Gly	LysM peptidoglycan-binding domain-containing protein
NC_020125.1	290482	T	C	802/803	synonymous_variant	LOW		G148_RS01480	120A>G	Leu40Leu	LysM peptidoglycan-binding domain-containing protein
NC_020125.1	290484	G	T	803/803	missense_variant	MODERATE		G148_RS01480	118C>A	Leu40Ile	LysM peptidoglycan-binding domain-containing protein
NC_020125.1	290501	T	C	787/788	missense_variant	MODERATE		G148_RS01480	101A>G	Lys34Arg	LysM peptidoglycan-binding domain-containing protein
NC_020125.1	290503	A	G	786/788	synonymous_variant	LOW		G148_RS01480	99T>C	Ser33Ser	LysM peptidoglycan-binding domain-containing protein
NC_020125.1	290512	A	G	800/801	synonymous_variant	LOW		G148_RS01480	90T>C	Tyr30Tyr	LysM peptidoglycan-binding domain-containing protein
NC_020125.1	290515	T	C	800/801	synonymous_variant	LOW		G148_RS01480	87A>G	Pro29Pro	LysM peptidoglycan-binding domain-containing protein
NC_020125.1	290578	A	G	814/815	synonymous_variant	LOW		G148_RS01480	24T>C	Pro8Pro	LysM peptidoglycan-binding domain-containing protein
NC_020125.1	290699	C	T	797/797	synonymous_variant	LOW	bshC	G148_RS01485	1521G>A	Leu507Leu	bacillithiol biosynthesis cysteine-adding enzyme BshC
NC_020125.1	290709	T	C	796/796	missense_variant	MODERATE	bshC	G148_RS01485	1511A>G	Lys504Arg	bacillithiol biosynthesis cysteine-adding enzyme BshC
NC_020125.1	290714	C	T	796/796	synonymous_variant	LOW	bshC	G148_RS01485	1506G>A	Leu502Leu	bacillithiol biosynthesis cysteine-adding enzyme BshC
NC_020125.1	290771	A	G	780/783	synonymous_variant	LOW	bshC	G148_RS01485	1449T>C	Asn483Asn	bacillithiol biosynthesis cysteine-adding enzyme BshC
NC_020125.1	290782	C	T	764/765	missense_variant	MODERATE	bshC	G148_RS01485	1438G>A	Asp480Asn	bacillithiol biosynthesis cysteine-adding enzyme BshC
NC_020125.1	290786	T	C	703/705	synonymous_variant	LOW	bshC	G148_RS01485	1434A>G	Leu478Leu	bacillithiol biosynthesis cysteine-adding enzyme BshC
NC_020125.1	290843	G	A	747/754	synonymous_variant	LOW	bshC	G148_RS01485	1377C>T	Arg459Arg	bacillithiol biosynthesis cysteine-adding enzyme BshC
NC_020125.1	290848	C	T	746/748	missense_variant	MODERATE	bshC	G148_RS01485	1372G>A	Val458Ile	bacillithiol biosynthesis cysteine-adding enzyme BshC
NC_020125.1	290915	T	C	741/741	synonymous_variant	LOW	bshC	G148_RS01485	1305A>G	Glu435Glu	bacillithiol biosynthesis cysteine-adding enzyme BshC
NC_020125.1	290963	C	T	781/782	synonymous_variant	LOW	bshC	G148_RS01485	1257G>A	Leu419Leu	bacillithiol biosynthesis cysteine-adding enzyme BshC
NC_020125.1	290978	G	A	760/763	synonymous_variant	LOW	bshC	G148_RS01485	1242C>T	Asp414Asp	bacillithiol biosynthesis cysteine-adding enzyme BshC
NC_020125.1	290985	A	G	735/738	missense_variant	MODERATE	bshC	G148_RS01485	1235T>C	Ile412Thr	bacillithiol biosynthesis cysteine-adding enzyme BshC
NC_020125.1	290990	T	C	716/720	synonymous_variant	LOW	bshC	G148_RS01485	1230A>G	Leu410Leu	bacillithiol biosynthesis cysteine-adding enzyme BshC
NC_020125.1	290997	A	G	697/697	missense_variant	MODERATE	bshC	G148_RS01485	1223T>C	Val408Ala	bacillithiol biosynthesis cysteine-adding enzyme BshC
NC_020125.1	290999	T	A	697/697	synonymous_variant	LOW	bshC	G148_RS01485	1221A>T	Ser407Ser	bacillithiol biosynthesis cysteine-adding enzyme BshC
NC_020125.1	291006	CC	TT	660/661	missense_variant	MODERATE	bshC	G148_RS01485	1213_1214delGGinsAA	Gly405Lys	bacillithiol biosynthesis cysteine-adding enzyme BshC
NC_020125.1	291031	T	G	726/726	synonymous_variant	LOW	bshC	G148_RS01485	1189A>C	Arg397Arg	bacillithiol biosynthesis cysteine-adding enzyme BshC
NC_020125.1	291058	C	T	757/758	missense_variant	MODERATE	bshC	G148_RS01485	1162G>A	Val388Ile	bacillithiol biosynthesis cysteine-adding enzyme BshC
NC_020125.1	291064	G	A	699/701	missense_variant	MODERATE	bshC	G148_RS01485	1156C>T	Leu386Phe	bacillithiol biosynthesis cysteine-adding enzyme BshC
NC_020125.1	291066	T	C	698/700	missense_variant	MODERATE	bshC	G148_RS01485	1154A>G	Glu385Gly	bacillithiol biosynthesis cysteine-adding enzyme BshC
NC_020125.1	291075	C	T	723/723	missense_variant	MODERATE	bshC	G148_RS01485	1145G>A	Gly382Asp	bacillithiol biosynthesis cysteine-adding enzyme BshC
NC_020125.1	291109	T	C	682/683	missense_variant	MODERATE	bshC	G148_RS01485	1111A>G	Thr371Ala	bacillithiol biosynthesis cysteine-adding enzyme BshC
NC_020125.1	291158	G	A	720/720	synonymous_variant	LOW	bshC	G148_RS01485	1062C>T	Phe354Phe	bacillithiol biosynthesis cysteine-adding enzyme BshC
NC_020125.1	291167	T	C	704/705	synonymous_variant	LOW	bshC	G148_RS01485	1053A>G	Val351Val	bacillithiol biosynthesis cysteine-adding enzyme BshC
NC_020125.1	291172	G	A	730/735	synonymous_variant	LOW	bshC	G148_RS01485	1048C>T	Leu350Leu	bacillithiol biosynthesis cysteine-adding enzyme BshC
NC_020125.1	291200	T	C	755/756	synonymous_variant	LOW	bshC	G148_RS01485	1020A>G	Gly340Gly	bacillithiol biosynthesis cysteine-adding enzyme BshC
NC_020125.1	291203	G	A	755/756	synonymous_variant	LOW	bshC	G148_RS01485	1017C>T	Gly339Gly	bacillithiol biosynthesis cysteine-adding enzyme BshC
NC_020125.1	291230	T	C	833/834	synonymous_variant	LOW	bshC	G148_RS01485	990A>G	Thr330Thr	bacillithiol biosynthesis cysteine-adding enzyme BshC
NC_020125.1	291302	C	T	836/839	missense_variant	MODERATE	bshC	G148_RS01485	918G>A	Met306Ile	bacillithiol biosynthesis cysteine-adding enzyme BshC
NC_020125.1	291440	T	C	884/887	synonymous_variant	LOW	bshC	G148_RS01485	780A>G	Ala260Ala	bacillithiol biosynthesis cysteine-adding enzyme BshC
NC_020125.1	291442	C	A	884/887	missense_variant	MODERATE	bshC	G148_RS01485	778G>T	Ala260Ser	bacillithiol biosynthesis cysteine-adding enzyme BshC
NC_020125.1	291454	C	T	869/889	missense_variant	MODERATE	bshC	G148_RS01485	766G>A	Val256Ile	bacillithiol biosynthesis cysteine-adding enzyme BshC
NC_020125.1	291456	T	C	869/870	missense_variant	MODERATE	bshC	G148_RS01485	764A>G	Lys255Arg	bacillithiol biosynthesis cysteine-adding enzyme BshC
NC_020125.1	291470	G	A	891/893	synonymous_variant	LOW	bshC	G148_RS01485	750C>T	Asn250Asn	bacillithiol biosynthesis cysteine-adding enzyme BshC
NC_020125.1	291508	T	G	798/799	missense_variant	MODERATE	bshC	G148_RS01485	712A>C	Ile238Leu	bacillithiol biosynthesis cysteine-adding enzyme BshC
NC_020125.1	291510	G	T	796/798	missense_variant	MODERATE	bshC	G148_RS01485	710C>A	Ser237Tyr	bacillithiol biosynthesis cysteine-adding enzyme BshC
NC_020125.1	291542	T	G	774/774	synonymous_variant	LOW	bshC	G148_RS01485	678A>C	Gly226Gly	bacillithiol biosynthesis cysteine-adding enzyme BshC
NC_020125.1	291566	A	G	809/811	synonymous_variant	LOW	bshC	G148_RS01485	654T>C	Asp218Asp	bacillithiol biosynthesis cysteine-adding enzyme BshC
NC_020125.1	291571	A	C	787/789	missense_variant	MODERATE	bshC	G148_RS01485	649T>G	Ser217Ala	bacillithiol biosynthesis cysteine-adding enzyme BshC
NC_020125.1	291596	T	A	701/703	synonymous_variant	LOW	bshC	G148_RS01485	624A>T	Ile208Ile	bacillithiol biosynthesis cysteine-adding enzyme BshC
NC_020125.1	291599	A	G	702/703	synonymous_variant	LOW	bshC	G148_RS01485	621T>C	Ser207Ser	bacillithiol biosynthesis cysteine-adding enzyme BshC
NC_020125.1	291608	T	A	638/643	missense_variant	MODERATE	bshC	G148_RS01485	612A>T	Leu204Phe	bacillithiol biosynthesis cysteine-adding enzyme BshC
NC_020125.1	291612	C	G	638/640	missense_variant	MODERATE	bshC	G148_RS01485	608G>C	Ser203Thr	bacillithiol biosynthesis cysteine-adding enzyme BshC
NC_020125.1	291620	T	C	566/566	synonymous_variant	LOW	bshC	G148_RS01485	600A>G	Leu200Leu	bacillithiol biosynthesis cysteine-adding enzyme BshC
NC_020125.1	291622	A	C	566/566	missense_variant	MODERATE	bshC	G148_RS01485	598T>G	Leu200Val	bacillithiol biosynthesis cysteine-adding enzyme BshC
NC_020125.1	291629	A	G	468/468	synonymous_variant	LOW	bshC	G148_RS01485	591T>C	Ala197Ala	bacillithiol biosynthesis cysteine-adding enzyme BshC
NC_020125.1	291632	C	T	468/468	synonymous_variant	LOW	bshC	G148_RS01485	588G>A	Lys196Lys	bacillithiol biosynthesis cysteine-adding enzyme BshC
NC_020125.1	291634	TA	CC	468/468	missense_variant	MODERATE	bshC	G148_RS01485	585_586delTAinsGG	AspLys195GluGlu	bacillithiol biosynthesis cysteine-adding enzyme BshC
NC_020125.1	291638	A	T	467/468	synonymous_variant	LOW	bshC	G148_RS01485	582T>A	Leu194Leu	bacillithiol biosynthesis cysteine-adding enzyme BshC
NC_020125.1	291640	G	A	466/468	missense_variant	MODERATE	bshC	G148_RS01485	580C>T	Leu194Phe	bacillithiol biosynthesis cysteine-adding enzyme BshC
NC_020125.1	291645	TC	CT	467/468	missense_variant	MODERATE	bshC	G148_RS01485	574_575delGAinsAG	Asp192Ser	bacillithiol biosynthesis cysteine-adding enzyme BshC
NC_020125.1	291648	GT	AC	466/468	missense_variant	MODERATE	bshC	G148_RS01485	571_572delACinsGT	Thr191Val	bacillithiol biosynthesis cysteine-adding enzyme BshC
NC_020125.1	291673	T	A	620/621	missense_variant	MODERATE	bshC	G148_RS01485	547A>T	Ser183Cys	bacillithiol biosynthesis cysteine-adding enzyme BshC
NC_020125.1	291782	G	A	819/819	synonymous_variant	LOW	bshC	G148_RS01485	438C>T	Phe146Phe	bacillithiol biosynthesis cysteine-adding enzyme BshC
NC_020125.1	291798	A	T	805/805	missense_variant	MODERATE	bshC	G148_RS01485	422T>A	Val141Asp	bacillithiol biosynthesis cysteine-adding enzyme BshC
NC_020125.1	291806	A	G	824/825	synonymous_variant	LOW	bshC	G148_RS01485	414T>C	His138His	bacillithiol biosynthesis cysteine-adding enzyme BshC
NC_020125.1	291815	C	T	815/815	synonymous_variant	LOW	bshC	G148_RS01485	405G>A	Thr135Thr	bacillithiol biosynthesis cysteine-adding enzyme BshC
NC_020125.1	291860	T	C	783/785	synonymous_variant	LOW	bshC	G148_RS01485	360A>G	Glu120Glu	bacillithiol biosynthesis cysteine-adding enzyme BshC
NC_020125.1	291874	C	A	766/769	missense_variant	MODERATE	bshC	G148_RS01485	346G>T	Val116Phe	bacillithiol biosynthesis cysteine-adding enzyme BshC
NC_020125.1	291983	T	C	789/790	synonymous_variant	LOW	bshC	G148_RS01485	237A>G	Glu79Glu	bacillithiol biosynthesis cysteine-adding enzyme BshC
NC_020125.1	291989	A	G	768/768	synonymous_variant	LOW	bshC	G148_RS01485	231T>C	Asn77Asn	bacillithiol biosynthesis cysteine-adding enzyme BshC
NC_020125.1	291992	T	C	768/768	synonymous_variant	LOW	bshC	G148_RS01485	228A>G	Glu76Glu	bacillithiol biosynthesis cysteine-adding enzyme BshC
NC_020125.1	292012	G	A	827/832	missense_variant	MODERATE	bshC	G148_RS01485	208C>T	Leu70Phe	bacillithiol biosynthesis cysteine-adding enzyme BshC
NC_020125.1	292022	T	A	827/827	missense_variant	MODERATE	bshC	G148_RS01485	198A>T	Glu66Asp	bacillithiol biosynthesis cysteine-adding enzyme BshC
NC_020125.1	292055	C	T	823/823	synonymous_variant	LOW	bshC	G148_RS01485	165G>A	Glu55Glu	bacillithiol biosynthesis cysteine-adding enzyme BshC
NC_020125.1	292058	C	T	822/823	synonymous_variant	LOW	bshC	G148_RS01485	162G>A	Arg54Arg	bacillithiol biosynthesis cysteine-adding enzyme BshC
NC_020125.1	292064	C	T	832/832	synonymous_variant	LOW	bshC	G148_RS01485	156G>A	Glu52Glu	bacillithiol biosynthesis cysteine-adding enzyme BshC
NC_020125.1	292067	G	A	832/832	synonymous_variant	LOW	bshC	G148_RS01485	153C>T	Asn51Asn	bacillithiol biosynthesis cysteine-adding enzyme BshC
NC_020125.1	292100	T	A	887/890	missense_variant	MODERATE	bshC	G148_RS01485	120A>T	Glu40Asp	bacillithiol biosynthesis cysteine-adding enzyme BshC
NC_020125.1	292286	A	G	827/828	synonymous_variant	LOW		G148_RS01490	1845T>C	Tyr615Tyr	putative porin
NC_020125.1	292331	G	A	773/773	synonymous_variant	LOW		G148_RS01490	1800C>T	His600His	putative porin
NC_020125.1	292455	G	A	614/615	missense_variant	MODERATE		G148_RS01490	1676C>T	Ala559Val	putative porin
NC_020125.1	292457	G	A	615/615	synonymous_variant	LOW		G148_RS01490	1674C>T	Tyr558Tyr	putative porin
NC_020125.1	292517	T	C	711/712	synonymous_variant	LOW		G148_RS01490	1614A>G	Ala538Ala	putative porin
NC_020125.1	292556	T	C	693/694	synonymous_variant	LOW		G148_RS01490	1575A>G	Arg525Arg	putative porin
NC_020125.1	292616	A	C	746/746	synonymous_variant	LOW		G148_RS01490	1515T>G	Leu505Leu	putative porin
NC_020125.1	292622	T	G	755/756	synonymous_variant	LOW		G148_RS01490	1509A>C	Pro503Pro	putative porin
NC_020125.1	292691	C	T	827/828	synonymous_variant	LOW		G148_RS01490	1440G>A	Ser480Ser	putative porin
NC_020125.1	292738	C	T	840/841	missense_variant	MODERATE		G148_RS01490	1393G>A	Asp465Asn	putative porin
NC_020125.1	292754	A	G	763/764	synonymous_variant	LOW		G148_RS01490	1377T>C	Ala459Ala	putative porin
NC_020125.1	292757	GG	TA	763/764	missense_variant	MODERATE		G148_RS01490	1373_1374delCCinsTA	Ser458Leu	putative porin
NC_020125.1	292766	C	T	831/831	synonymous_variant	LOW		G148_RS01490	1365G>A	Ala455Ala	putative porin
NC_020125.1	292793	T	C	786/788	synonymous_variant	LOW		G148_RS01490	1338A>G	Gly446Gly	putative porin
NC_020125.1	292796	A	G	787/788	synonymous_variant	LOW		G148_RS01490	1335T>C	Gly445Gly	putative porin
NC_020125.1	292889	C	T	871/871	synonymous_variant	LOW		G148_RS01490	1242G>A	Ala414Ala	putative porin
NC_020125.1	292901	G	A	871/871	synonymous_variant	LOW		G148_RS01490	1230C>T	Phe410Phe	putative porin
NC_020125.1	292928	G	A	881/885	synonymous_variant	LOW		G148_RS01490	1203C>T	Gly401Gly	putative porin
NC_020125.1	292938	G	A	865/869	missense_variant	MODERATE		G148_RS01490	1193C>T	Pro398Leu	putative porin
NC_020125.1	292969	C	A	859/859	missense_variant	MODERATE		G148_RS01490	1162G>T	Val388Leu	putative porin
NC_020125.1	292984	T	C	863/865	missense_variant	MODERATE		G148_RS01490	1147A>G	Ile383Val	putative porin
NC_020125.1	293029	C	T	942/944	missense_variant	MODERATE		G148_RS01490	1102G>A	Asp368Asn	putative porin
NC_020125.1	293060	T	C	919/920	synonymous_variant	LOW		G148_RS01490	1071A>G	Gly357Gly	putative porin
NC_020125.1	293083	T	C	957/957	missense_variant	MODERATE		G148_RS01490	1048A>G	Ile350Val	putative porin
NC_020125.1	293102	C	T	926/927	synonymous_variant	LOW		G148_RS01490	1029G>A	Thr343Thr	putative porin
NC_020125.1	293108	C	T	916/916	synonymous_variant	LOW		G148_RS01490	1023G>A	Leu341Leu	putative porin
NC_020125.1	293176	A	T	914/915	missense_variant	MODERATE		G148_RS01490	955T>A	Leu319Ile	putative porin
NC_020125.1	293189	G	A	916/918	synonymous_variant	LOW		G148_RS01490	942C>T	Asn314Asn	putative porin
NC_020125.1	293207	A	G	873/877	synonymous_variant	LOW		G148_RS01490	924T>C	Asn308Asn	putative porin
NC_020125.1	293249	T	C	824/825	synonymous_variant	LOW		G148_RS01490	882A>G	Gln294Gln	putative porin
NC_020125.1	293288	C	T	791/794	synonymous_variant	LOW		G148_RS01490	843G>A	Lys281Lys	putative porin
NC_020125.1	293399	A	G	812/814	synonymous_variant	LOW		G148_RS01490	732T>C	Ser244Ser	putative porin
NC_020125.1	293402	A	G	813/814	synonymous_variant	LOW		G148_RS01490	729T>C	Gly243Gly	putative porin
NC_020125.1	293444	G	A	820/820	synonymous_variant	LOW		G148_RS01490	687C>T	Thr229Thr	putative porin
NC_020125.1	293450	G	A	805/806	synonymous_variant	LOW		G148_RS01490	681C>T	Asn227Asn	putative porin
NC_020125.1	293456	G	A	811/811	synonymous_variant	LOW		G148_RS01490	675C>T	Phe225Phe	putative porin
NC_020125.1	293468	G	A	812/815	synonymous_variant	LOW		G148_RS01490	663C>T	Ser221Ser	putative porin
NC_020125.1	293477	A	C	824/825	synonymous_variant	LOW		G148_RS01490	654T>G	Gly218Gly	putative porin
NC_020125.1	293492	T	C	822/824	synonymous_variant	LOW		G148_RS01490	639A>G	Ala213Ala	putative porin
NC_020125.1	293510	T	A	832/833	synonymous_variant	LOW		G148_RS01490	621A>T	Thr207Thr	putative porin
NC_020125.1	293585	G	A	822/823	synonymous_variant	LOW		G148_RS01490	546C>T	Thr182Thr	putative porin
NC_020125.1	293597	T	C	797/799	synonymous_variant	LOW		G148_RS01490	534A>G	Arg178Arg	putative porin
NC_020125.1	293621	T	C	766/769	synonymous_variant	LOW		G148_RS01490	510A>G	Gly170Gly	putative porin
NC_020125.1	293624	T	C	768/769	synonymous_variant	LOW		G148_RS01490	507A>G	Thr169Thr	putative porin
NC_020125.1	293633	C	T	799/801	synonymous_variant	LOW		G148_RS01490	498G>A	Leu166Leu	putative porin
NC_020125.1	293653	G	T	807/809	missense_variant	MODERATE		G148_RS01490	478C>A	Gln160Lys	putative porin
NC_020125.1	293684	G	A	798/799	synonymous_variant	LOW		G148_RS01490	447C>T	Thr149Thr	putative porin
NC_020125.1	293690	C	G	809/809	synonymous_variant	LOW		G148_RS01490	441G>C	Gly147Gly	putative porin
NC_020125.1	293699	A	C	793/797	synonymous_variant	LOW		G148_RS01490	432T>G	Val144Val	putative porin
NC_020125.1	293714	A	G	789/792	synonymous_variant	LOW		G148_RS01490	417T>C	Val139Val	putative porin
NC_020125.1	293806	G	A	743/743	synonymous_variant	LOW		G148_RS01490	325C>T	Leu109Leu	putative porin
NC_020125.1	293818	G	A	698/699	missense_variant	MODERATE		G148_RS01490	313C>T	Pro105Ser	putative porin
NC_020125.1	293825	T	G	683/684	synonymous_variant	LOW		G148_RS01490	306A>C	Ser102Ser	putative porin
NC_020125.1	293834	T	C	650/650	synonymous_variant	LOW		G148_RS01490	297A>G	Leu99Leu	putative porin
NC_020125.1	293855	T	C	635/635	synonymous_variant	LOW		G148_RS01490	276A>G	Val92Val	putative porin
NC_020125.1	293873	C	T	637/641	synonymous_variant	LOW		G148_RS01490	258G>A	Lys86Lys	putative porin
NC_020125.1	293884	C	T	614/614	missense_variant	MODERATE		G148_RS01490	247G>A	Val83Ile	putative porin
NC_020125.1	293894	A	G	585/585	synonymous_variant	LOW		G148_RS01490	237T>C	Asn79Asn	putative porin
NC_020125.1	293903	AA	GG	453/455	missense_variant	MODERATE		G148_RS01490	227_228delTTinsCC	Ile76Thr	putative porin
NC_020125.1	293906	G	A	455/455	synonymous_variant	LOW		G148_RS01490	225C>T	Phe75Phe	putative porin
NC_020125.1	293909	C	T	452/456	synonymous_variant	LOW		G148_RS01490	222G>A	Gln74Gln	putative porin
NC_020125.1	293914	A	G	560/562	missense_variant	MODERATE		G148_RS01490	217T>C	Tyr73His	putative porin
NC_020125.1	293921	G	A	609/609	synonymous_variant	LOW		G148_RS01490	210C>T	Asp70Asp	putative porin
NC_020125.1	293936	C	T	610/610	synonymous_variant	LOW		G148_RS01490	195G>A	Thr65Thr	putative porin
NC_020125.1	293945	T	C	649/649	synonymous_variant	LOW		G148_RS01490	186A>G	Val62Val	putative porin
NC_020125.1	293957	C	T	678/681	synonymous_variant	LOW		G148_RS01490	174G>A	Gly58Gly	putative porin
NC_020125.1	293962	AT	GC	653/654	missense_variant	MODERATE		G148_RS01490	168_169delATinsGC	Phe57Leu	putative porin
NC_020125.1	293967	T	G	654/654	missense_variant	MODERATE		G148_RS01490	164A>C	Lys55Thr	putative porin
NC_020125.1	294004	C	T	758/758	missense_variant	MODERATE		G148_RS01490	127G>A	Val43Ile	putative porin
NC_020125.1	294009	G	A	650/650	missense_variant	MODERATE		G148_RS01490	122C>T	Ala41Val	putative porin
NC_020125.1	294011	C	A	650/650	synonymous_variant	LOW		G148_RS01490	120G>T	Ser40Ser	putative porin
NC_020125.1	294014	G	A	648/650	synonymous_variant	LOW		G148_RS01490	117C>T	Asp39Asp	putative porin
NC_020125.1	294020	CT	TA	648/650	missense_variant	MODERATE		G148_RS01490	110_111delAGinsTA	Glu37Val	putative porin
NC_020125.1	294026	C	T	626/627	synonymous_variant	LOW		G148_RS01490	105G>A	Arg35Arg	putative porin
NC_020125.1	294034	T	C	737/738	missense_variant	MODERATE		G148_RS01490	97A>G	Ile33Val	putative porin
NC_020125.1	294070	T	C	537/537	missense_variant	MODERATE		G148_RS01490	61A>G	Lys21Glu	putative porin
NC_020125.1	299027	G	T	538/538	synonymous_variant	LOW	infB	G148_RS01505	2733C>A	Gly911Gly	translation initiation factor IF-2
NC_020125.1	299036	G	A	582/582	synonymous_variant	LOW	infB	G148_RS01505	2724C>T	Asn908Asn	translation initiation factor IF-2
NC_020125.1	299042	C	T	615/617	synonymous_variant	LOW	infB	G148_RS01505	2718G>A	Gly906Gly	translation initiation factor IF-2
NC_020125.1	299057	C	T	672/672	synonymous_variant	LOW	infB	G148_RS01505	2703G>A	Lys901Lys	translation initiation factor IF-2
NC_020125.1	299060	G	A	669/672	synonymous_variant	LOW	infB	G148_RS01505	2700C>T	Ala900Ala	translation initiation factor IF-2
NC_020125.1	299062	CA	TC	670/672	missense_variant	MODERATE	infB	G148_RS01505	2697_2698delTGinsGA	Ala900Thr	translation initiation factor IF-2
NC_020125.1	299066	C	T	671/672	synonymous_variant	LOW	infB	G148_RS01505	2694G>A	Glu898Glu	translation initiation factor IF-2
NC_020125.1	299099	C	T	764/764	synonymous_variant	LOW	infB	G148_RS01505	2661G>A	Glu887Glu	translation initiation factor IF-2
NC_020125.1	299105	T	C	736/738	synonymous_variant	LOW	infB	G148_RS01505	2655A>G	Glu885Glu	translation initiation factor IF-2
NC_020125.1	299108	G	A	736/738	synonymous_variant	LOW	infB	G148_RS01505	2652C>T	Gly884Gly	translation initiation factor IF-2
NC_020125.1	299120	C	A	732/732	synonymous_variant	LOW	infB	G148_RS01505	2640G>T	Val880Val	translation initiation factor IF-2
NC_020125.1	299123	A	T	732/732	synonymous_variant	LOW	infB	G148_RS01505	2637T>A	Ile879Ile	translation initiation factor IF-2
NC_020125.1	299132	C	T	781/782	synonymous_variant	LOW	infB	G148_RS01505	2628G>A	Arg876Arg	translation initiation factor IF-2
NC_020125.1	299137	G	A	785/788	synonymous_variant	LOW	infB	G148_RS01505	2623C>T	Leu875Leu	translation initiation factor IF-2
NC_020125.1	299153	G	A	801/805	synonymous_variant	LOW	infB	G148_RS01505	2607C>T	Asn869Asn	translation initiation factor IF-2
NC_020125.1	299246	C	T	827/830	synonymous_variant	LOW	infB	G148_RS01505	2514G>A	Val838Val	translation initiation factor IF-2
NC_020125.1	299249	T	C	829/830	synonymous_variant	LOW	infB	G148_RS01505	2511A>G	Gln837Gln	translation initiation factor IF-2
NC_020125.1	299264	A	T	837/838	synonymous_variant	LOW	infB	G148_RS01505	2496T>A	Pro832Pro	translation initiation factor IF-2
NC_020125.1	299306	G	C	772/773	synonymous_variant	LOW	infB	G148_RS01505	2454C>G	Ala818Ala	translation initiation factor IF-2
NC_020125.1	299309	G	A	773/773	synonymous_variant	LOW	infB	G148_RS01505	2451C>T	Asp817Asp	translation initiation factor IF-2
NC_020125.1	299312	G	A	773/773	synonymous_variant	LOW	infB	G148_RS01505	2448C>T	Tyr816Tyr	translation initiation factor IF-2
NC_020125.1	299318	G	A	837/837	synonymous_variant	LOW	infB	G148_RS01505	2442C>T	Val814Val	translation initiation factor IF-2
NC_020125.1	299342	C	T	762/764	synonymous_variant	LOW	infB	G148_RS01505	2418G>A	Glu806Glu	translation initiation factor IF-2
NC_020125.1	299351	G	A	759/760	synonymous_variant	LOW	infB	G148_RS01505	2409C>T	Asp803Asp	translation initiation factor IF-2
NC_020125.1	299354	C	A	759/760	synonymous_variant	LOW	infB	G148_RS01505	2406G>T	Ala802Ala	translation initiation factor IF-2
NC_020125.1	299369	G	A	806/809	synonymous_variant	LOW	infB	G148_RS01505	2391C>T	Asn797Asn	translation initiation factor IF-2
NC_020125.1	299408	G	A	823/823	synonymous_variant	LOW	infB	G148_RS01505	2352C>T	Asp784Asp	translation initiation factor IF-2
NC_020125.1	299432	G	A	815/815	synonymous_variant	LOW	infB	G148_RS01505	2328C>T	Asp776Asp	translation initiation factor IF-2
NC_020125.1	299456	G	T	814/816	synonymous_variant	LOW	infB	G148_RS01505	2304C>A	Gly768Gly	translation initiation factor IF-2
NC_020125.1	299471	A	G	826/828	synonymous_variant	LOW	infB	G148_RS01505	2289T>C	Asn763Asn	translation initiation factor IF-2
NC_020125.1	299489	A	T	819/820	synonymous_variant	LOW	infB	G148_RS01505	2271T>A	Thr757Thr	translation initiation factor IF-2
NC_020125.1	299518	G	A	759/761	synonymous_variant	LOW	infB	G148_RS01505	2242C>T	Leu748Leu	translation initiation factor IF-2
NC_020125.1	299525	C	T	733/733	synonymous_variant	LOW	infB	G148_RS01505	2235G>A	Val745Val	translation initiation factor IF-2
NC_020125.1	299534	A	G	745/746	synonymous_variant	LOW	infB	G148_RS01505	2226T>C	Asp742Asp	translation initiation factor IF-2
NC_020125.1	299546	T	C	775/776	synonymous_variant	LOW	infB	G148_RS01505	2214A>G	Lys738Lys	translation initiation factor IF-2
NC_020125.1	299558	A	G	764/764	synonymous_variant	LOW	infB	G148_RS01505	2202T>C	Asn734Asn	translation initiation factor IF-2
NC_020125.1	299570	G	A	790/790	synonymous_variant	LOW	infB	G148_RS01505	2190C>T	Phe730Phe	translation initiation factor IF-2
NC_020125.1	299579	C	T	775/776	synonymous_variant	LOW	infB	G148_RS01505	2181G>A	Leu727Leu	translation initiation factor IF-2
NC_020125.1	299585	G	A	787/787	synonymous_variant	LOW	infB	G148_RS01505	2175C>T	Ile725Ile	translation initiation factor IF-2
NC_020125.1	299600	T	C	759/759	synonymous_variant	LOW	infB	G148_RS01505	2160A>G	Glu720Glu	translation initiation factor IF-2
NC_020125.1	299603	G	A	758/759	synonymous_variant	LOW	infB	G148_RS01505	2157C>T	Asp719Asp	translation initiation factor IF-2
NC_020125.1	299615	A	G	783/783	synonymous_variant	LOW	infB	G148_RS01505	2145T>C	His715His	translation initiation factor IF-2
NC_020125.1	299618	T	C	773/775	synonymous_variant	LOW	infB	G148_RS01505	2142A>G	Lys714Lys	translation initiation factor IF-2
NC_020125.1	299636	C	T	791/792	synonymous_variant	LOW	infB	G148_RS01505	2124G>A	Gln708Gln	translation initiation factor IF-2
NC_020125.1	299681	T	C	824/826	synonymous_variant	LOW	infB	G148_RS01505	2079A>G	Glu693Glu	translation initiation factor IF-2
NC_020125.1	299690	A	G	839/840	synonymous_variant	LOW	infB	G148_RS01505	2070T>C	Asp690Asp	translation initiation factor IF-2
NC_020125.1	299702	T	C	802/803	synonymous_variant	LOW	infB	G148_RS01505	2058A>G	Lys686Lys	translation initiation factor IF-2
NC_020125.1	299717	C	T	843/844	synonymous_variant	LOW	infB	G148_RS01505	2043G>A	Ala681Ala	translation initiation factor IF-2
NC_020125.1	299786	A	G	827/830	synonymous_variant	LOW	infB	G148_RS01505	1974T>C	Gly658Gly	translation initiation factor IF-2
NC_020125.1	299795	A	G	814/816	synonymous_variant	LOW	infB	G148_RS01505	1965T>C	Asp655Asp	translation initiation factor IF-2
NC_020125.1	299807	C	T	811/812	synonymous_variant	LOW	infB	G148_RS01505	1953G>A	Lys651Lys	translation initiation factor IF-2
NC_020125.1	299810	C	T	800/804	synonymous_variant	LOW	infB	G148_RS01505	1950G>A	Val650Val	translation initiation factor IF-2
NC_020125.1	299993	T	C	803/803	synonymous_variant	LOW	infB	G148_RS01505	1767A>G	Leu589Leu	translation initiation factor IF-2
NC_020125.1	299999	T	C	798/798	synonymous_variant	LOW	infB	G148_RS01505	1761A>G	Leu587Leu	translation initiation factor IF-2
NC_020125.1	300053	A	C	775/776	synonymous_variant	LOW	infB	G148_RS01505	1707T>G	Gly569Gly	translation initiation factor IF-2
NC_020125.1	300070	A	G	783/784	synonymous_variant	LOW	infB	G148_RS01505	1690T>C	Leu564Leu	translation initiation factor IF-2
NC_020125.1	300131	C	T	771/773	synonymous_variant	LOW	infB	G148_RS01505	1629G>A	Lys543Lys	translation initiation factor IF-2
NC_020125.1	300221	A	G	820/822	synonymous_variant	LOW	infB	G148_RS01505	1539T>C	Ile513Ile	translation initiation factor IF-2
NC_020125.1	300287	T	C	874/877	synonymous_variant	LOW	infB	G148_RS01505	1473A>G	Gly491Gly	translation initiation factor IF-2
NC_020125.1	300301	G	A	866/867	synonymous_variant	LOW	infB	G148_RS01505	1459C>T	Leu487Leu	translation initiation factor IF-2
NC_020125.1	300371	C	T	876/880	synonymous_variant	LOW	infB	G148_RS01505	1389G>A	Glu463Glu	translation initiation factor IF-2
NC_020125.1	300374	C	T	878/880	synonymous_variant	LOW	infB	G148_RS01505	1386G>A	Gly462Gly	translation initiation factor IF-2
NC_020125.1	300386	G	A	931/933	synonymous_variant	LOW	infB	G148_RS01505	1374C>T	Asn458Asn	translation initiation factor IF-2
NC_020125.1	300425	G	A	941/943	synonymous_variant	LOW	infB	G148_RS01505	1335C>T	His445His	translation initiation factor IF-2
NC_020125.1	300458	C	T	943/944	synonymous_variant	LOW	infB	G148_RS01505	1302G>A	Ala434Ala	translation initiation factor IF-2
NC_020125.1	300464	G	A	941/942	synonymous_variant	LOW	infB	G148_RS01505	1296C>T	His432His	translation initiation factor IF-2
NC_020125.1	300518	T	C	941/942	synonymous_variant	LOW	infB	G148_RS01505	1242A>G	Glu414Glu	translation initiation factor IF-2
NC_020125.1	300521	C	T	940/942	synonymous_variant	LOW	infB	G148_RS01505	1239G>A	Ala413Ala	translation initiation factor IF-2
NC_020125.1	300551	C	T	947/948	synonymous_variant	LOW	infB	G148_RS01505	1209G>A	Glu403Glu	translation initiation factor IF-2
NC_020125.1	300587	T	C	984/984	synonymous_variant	LOW	infB	G148_RS01505	1173A>G	Arg391Arg	translation initiation factor IF-2
NC_020125.1	300599	T	C	960/961	synonymous_variant	LOW	infB	G148_RS01505	1161A>G	Thr387Thr	translation initiation factor IF-2
NC_020125.1	300617	G	A	915/919	synonymous_variant	LOW	infB	G148_RS01505	1143C>T	Ala381Ala	translation initiation factor IF-2
NC_020125.1	300629	T	C	922/923	synonymous_variant	LOW	infB	G148_RS01505	1131A>G	Ser377Ser	translation initiation factor IF-2
NC_020125.1	300638	T	C	914/914	synonymous_variant	LOW	infB	G148_RS01505	1122A>G	Glu374Glu	translation initiation factor IF-2
NC_020125.1	300647	C	T	887/889	synonymous_variant	LOW	infB	G148_RS01505	1113G>A	Ser371Ser	translation initiation factor IF-2
NC_020125.1	300671	C	T	821/822	synonymous_variant	LOW	infB	G148_RS01505	1089G>A	Glu363Glu	translation initiation factor IF-2
NC_020125.1	300677	C	T	822/822	synonymous_variant	LOW	infB	G148_RS01505	1083G>A	Val361Val	translation initiation factor IF-2
NC_020125.1	300680	T	C	849/849	synonymous_variant	LOW	infB	G148_RS01505	1080A>G	Thr360Thr	translation initiation factor IF-2
NC_020125.1	314570	A	G	786/790	synonymous_variant	LOW	mnmA	G148_RS01590	1164A>G	Leu388Leu	tRNA 2-thiouridine(34) synthase MnmA
NC_020125.1	314573	G	A	788/790	synonymous_variant	LOW	mnmA	G148_RS01590	1167G>A	Val389Val	tRNA 2-thiouridine(34) synthase MnmA
NC_020125.1	314576	G	A	788/790	synonymous_variant	LOW	mnmA	G148_RS01590	1170G>A	Gly390Gly	tRNA 2-thiouridine(34) synthase MnmA
NC_020125.1	314596	C	T	816/818	upstream_gene_variant	MODIFIER	feoB	G148_RS01575	-2252G>A		ferrous iron transport protein B
NC_020125.1	314606	G	A	811/811	upstream_gene_variant	MODIFIER	feoB	G148_RS01575	-2262C>T		ferrous iron transport protein B
NC_020125.1	314646	T	C	794/795	synonymous_variant	LOW	hflX	G148_RS01595	36T>C	Ala12Ala	GTPase HflX
NC_020125.1	314760	C	T	793/794	synonymous_variant	LOW	hflX	G148_RS01595	150C>T	Thr50Thr	GTPase HflX
NC_020125.1	314769	T	C	771/774	synonymous_variant	LOW	hflX	G148_RS01595	159T>C	Leu53Leu	GTPase HflX
NC_020125.1	314796	A	G	754/757	synonymous_variant	LOW	hflX	G148_RS01595	186A>G	Val62Val	GTPase HflX
NC_020125.1	314799	T	C	755/757	synonymous_variant	LOW	hflX	G148_RS01595	189T>C	Gly63Gly	GTPase HflX
NC_020125.1	314808	A	G	777/779	synonymous_variant	LOW	hflX	G148_RS01595	198A>G	Lys66Lys	GTPase HflX
NC_020125.1	314853	C	T	806/807	synonymous_variant	LOW	hflX	G148_RS01595	243C>T	Thr81Thr	GTPase HflX
NC_020125.1	314868	C	T	780/783	synonymous_variant	LOW	hflX	G148_RS01595	258C>T	Asp86Asp	GTPase HflX
NC_020125.1	314883	A	G	799/799	synonymous_variant	LOW	hflX	G148_RS01595	273A>G	Ser91Ser	GTPase HflX
NC_020125.1	314889	T	C	814/816	synonymous_variant	LOW	hflX	G148_RS01595	279T>C	Leu93Leu	GTPase HflX
NC_020125.1	314922	A	C	801/801	synonymous_variant	LOW	hflX	G148_RS01595	312A>C	Ile104Ile	GTPase HflX
NC_020125.1	314934	A	G	807/809	synonymous_variant	LOW	hflX	G148_RS01595	324A>G	Thr108Thr	GTPase HflX
NC_020125.1	314940	A	G	774/774	synonymous_variant	LOW	hflX	G148_RS01595	330A>G	Leu110Leu	GTPase HflX
NC_020125.1	315012	G	A	893/895	synonymous_variant	LOW	hflX	G148_RS01595	402G>A	Glu134Glu	GTPase HflX
NC_020125.1	315016	C	T	894/896	synonymous_variant	LOW	hflX	G148_RS01595	406C>T	Leu136Leu	GTPase HflX
NC_020125.1	315021	C	T	907/910	synonymous_variant	LOW	hflX	G148_RS01595	411C>T	Leu137Leu	GTPase HflX
NC_020125.1	315030	G	T	881/886	synonymous_variant	LOW	hflX	G148_RS01595	420G>T	Leu140Leu	GTPase HflX
NC_020125.1	315063	A	T	949/951	synonymous_variant	LOW	hflX	G148_RS01595	453A>T	Arg151Arg	GTPase HflX
NC_020125.1	315201	A	G	870/871	synonymous_variant	LOW	hflX	G148_RS01595	591A>G	Gly197Gly	GTPase HflX
NC_020125.1	315225	A	G	896/898	synonymous_variant	LOW	hflX	G148_RS01595	615A>G	Val205Val	GTPase HflX
NC_020125.1	315263	TC	CT	830/834	missense_variant	MODERATE	hflX	G148_RS01595	653_654delTCinsCT	Val218Ala	GTPase HflX
NC_020125.1	315267	T	A	833/834	synonymous_variant	LOW	hflX	G148_RS01595	657T>A	Ile219Ile	GTPase HflX
NC_020125.1	315429	C	T	924/925	synonymous_variant	LOW	hflX	G148_RS01595	819C>T	Asp273Asp	GTPase HflX
NC_020125.1	315459	C	T	897/901	synonymous_variant	LOW	hflX	G148_RS01595	849C>T	His283His	GTPase HflX
NC_020125.1	315513	G	A	868/869	synonymous_variant	LOW	hflX	G148_RS01595	903G>A	Gln301Gln	GTPase HflX
NC_020125.1	315636	A	G	852/854	synonymous_variant	LOW	hflX	G148_RS01595	1026A>G	Ser342Ser	GTPase HflX
NC_020125.1	315771	A	G	724/725	synonymous_variant	LOW	hflX	G148_RS01595	1161A>G	Arg387Arg	GTPase HflX
NC_020125.1	315774	T	C	724/725	synonymous_variant	LOW	hflX	G148_RS01595	1164T>C	Phe388Phe	GTPase HflX
NC_020125.1	315841	AA	A	712/713	upstream_gene_variant	MODIFIER	feoB	G148_RS01575	-3498delT		ferrous iron transport protein B
NC_020125.1	315854	T	A	730/732	upstream_gene_variant	MODIFIER	feoB	G148_RS01575	-3510A>T		ferrous iron transport protein B
NC_020125.1	315859	T	TT	693/698	upstream_gene_variant	MODIFIER	feoB	G148_RS01575	-3516_-3515insA		ferrous iron transport protein B
NC_020125.1	315918	AT	A	755/757	frameshift_variant	HIGH		G148_RS01600	746delA	His249fs	NUMOD4 domain-containing protein
NC_020125.1	315960	A	C	763/764	synonymous_variant	LOW		G148_RS01600	705T>G	Thr235Thr	NUMOD4 domain-containing protein
NC_020125.1	315969	A	C	785/786	missense_variant	MODERATE		G148_RS01600	696T>G	Asp232Glu	NUMOD4 domain-containing protein
NC_020125.1	315975	C	T	787/788	synonymous_variant	LOW		G148_RS01600	690G>A	Gln230Gln	NUMOD4 domain-containing protein
NC_020125.1	315990	C	T	814/815	synonymous_variant	LOW		G148_RS01600	675G>A	Lys225Lys	NUMOD4 domain-containing protein
NC_020125.1	316044	A	G	778/780	synonymous_variant	LOW		G148_RS01600	621T>C	Thr207Thr	NUMOD4 domain-containing protein
NC_020125.1	316047	T	C	777/780	synonymous_variant	LOW		G148_RS01600	618A>G	Leu206Leu	NUMOD4 domain-containing protein
NC_020125.1	316068	A	G	804/805	synonymous_variant	LOW		G148_RS01600	597T>C	Asn199Asn	NUMOD4 domain-containing protein
NC_020125.1	316071	G	A	804/805	synonymous_variant	LOW		G148_RS01600	594C>T	Ser198Ser	NUMOD4 domain-containing protein
NC_020125.1	316113	G	A	865/869	synonymous_variant	LOW		G148_RS01600	552C>T	Pro184Pro	NUMOD4 domain-containing protein
NC_020125.1	316140	C	T	793/793	synonymous_variant	LOW		G148_RS01600	525G>A	Glu175Glu	NUMOD4 domain-containing protein
NC_020125.1	316143	C	T	792/793	synonymous_variant	LOW		G148_RS01600	522G>A	Glu174Glu	NUMOD4 domain-containing protein
NC_020125.1	316147	GG	AA	790/793	missense_variant	MODERATE		G148_RS01600	517_518delCCinsTT	Pro173Phe	NUMOD4 domain-containing protein
NC_020125.1	316167	G	A	852/855	synonymous_variant	LOW		G148_RS01600	498C>T	Ser166Ser	NUMOD4 domain-containing protein
NC_020125.1	316170	T	C	855/855	synonymous_variant	LOW		G148_RS01600	495A>G	Val165Val	NUMOD4 domain-containing protein
NC_020125.1	316203	C	T	860/860	synonymous_variant	LOW		G148_RS01600	462G>A	Gly154Gly	NUMOD4 domain-containing protein
NC_020125.1	316223	A	G	858/862	missense_variant	MODERATE		G148_RS01600	442T>C	Ser148Pro	NUMOD4 domain-containing protein
NC_020125.1	316230	C	T	784/785	synonymous_variant	LOW		G148_RS01600	435G>A	Lys145Lys	NUMOD4 domain-containing protein
NC_020125.1	316233	A	T	784/785	synonymous_variant	LOW		G148_RS01600	432T>A	Pro144Pro	NUMOD4 domain-containing protein
NC_020125.1	316251	A	T	863/863	synonymous_variant	LOW		G148_RS01600	414T>A	Val138Val	NUMOD4 domain-containing protein
NC_020125.1	316260	A	G	862/863	synonymous_variant	LOW		G148_RS01600	405T>C	His135His	NUMOD4 domain-containing protein
NC_020125.1	316266	T	C	868/869	synonymous_variant	LOW		G148_RS01600	399A>G	Leu133Leu	NUMOD4 domain-containing protein
NC_020125.1	316281	A	G	853/853	synonymous_variant	LOW		G148_RS01600	384T>C	Ile128Ile	NUMOD4 domain-containing protein
NC_020125.1	316302	T	C	778/779	synonymous_variant	LOW		G148_RS01600	363A>G	Arg121Arg	NUMOD4 domain-containing protein
NC_020125.1	316305	T	C	777/779	synonymous_variant	LOW		G148_RS01600	360A>G	Ala120Ala	NUMOD4 domain-containing protein
NC_020125.1	316329	T	C	764/764	synonymous_variant	LOW		G148_RS01600	336A>G	Lys112Lys	NUMOD4 domain-containing protein
NC_020125.1	316365	G	A	751/751	synonymous_variant	LOW		G148_RS01600	300C>T	Ser100Ser	NUMOD4 domain-containing protein
NC_020125.1	316367	T	G	749/751	missense_variant	MODERATE		G148_RS01600	298A>C	Ser100Arg	NUMOD4 domain-containing protein
NC_020125.1	316392	A	G	700/705	synonymous_variant	LOW		G148_RS01600	273T>C	His91His	NUMOD4 domain-containing protein
NC_020125.1	316394	G	A	700/705	missense_variant	MODERATE		G148_RS01600	271C>T	His91Tyr	NUMOD4 domain-containing protein
NC_020125.1	316407	A	C	671/673	missense_variant	MODERATE		G148_RS01600	258T>G	Asn86Lys	NUMOD4 domain-containing protein
NC_020125.1	316413	C	T	602/603	synonymous_variant	LOW		G148_RS01600	252G>A	Leu84Leu	NUMOD4 domain-containing protein
NC_020125.1	316415	GA	AC	600/603	missense_variant	MODERATE		G148_RS01600	249_250delTCinsGT	Asn83Lys	NUMOD4 domain-containing protein
NC_020125.1	316418	TG	CC	602/603	missense_variant	MODERATE		G148_RS01600	246_247delCAinsGG	Asn83Asp	NUMOD4 domain-containing protein
NC_020125.1	316428	G	T	653/654	synonymous_variant	LOW		G148_RS01600	237C>A	Ala79Ala	NUMOD4 domain-containing protein
NC_020125.1	316488	C	T	711/715	synonymous_variant	LOW		G148_RS01600	177G>A	Arg59Arg	NUMOD4 domain-containing protein
NC_020125.1	316519	CAAC	C	765/767	conservative_inframe_deletion	MODERATE		G148_RS01600	143_145delGTT	Cys49del	NUMOD4 domain-containing protein
NC_020125.1	322138	A	T	848/850	upstream_gene_variant	MODIFIER		G148_RS01605	-3735T>A		hypothetical protein
NC_020125.1	378408	A	G	856/857	missense_variant	MODERATE		G148_RS01885	436A>G	Asn146Asp	sodium:proton antiporter
NC_020125.1	437173	A	G	1049/1054	missense_variant	MODERATE		G148_RS02160	595T>C	Tyr199His	glycosyltransferase
NC_020125.1	437217	G	A	1023/1025	missense_variant	MODERATE		G148_RS02160	551C>T	Ser184Leu	glycosyltransferase
NC_020125.1	451335	C	T	1106/1108	missense_variant	MODERATE	fabG	G148_RS02225	412G>A	Val138Ile	3-oxoacyl-[acyl-carrier-protein] reductase
NC_020125.1	488445	C	T	1109/1111	synonymous_variant	LOW		G148_RS02420	1482G>A	Lys494Lys	isoleucine--tRNA ligase
NC_020125.1	488562	A	G	1068/1069	synonymous_variant	LOW		G148_RS02420	1365T>C	Tyr455Tyr	isoleucine--tRNA ligase
NC_020125.1	488577	T	C	1076/1076	synonymous_variant	LOW		G148_RS02420	1350A>G	Lys450Lys	isoleucine--tRNA ligase
NC_020125.1	488592	T	C	1093/1094	synonymous_variant	LOW		G148_RS02420	1335A>G	Ala445Ala	isoleucine--tRNA ligase
NC_020125.1	488604	C	T	1104/1105	synonymous_variant	LOW		G148_RS02420	1323G>A	Thr441Thr	isoleucine--tRNA ligase
NC_020125.1	488649	G	A	1051/1053	synonymous_variant	LOW		G148_RS02420	1278C>T	Ala426Ala	isoleucine--tRNA ligase
NC_020125.1	488654	CG	TA	978/979	missense_variant	MODERATE		G148_RS02420	1272_1273delCGinsTA	Ala425Thr	isoleucine--tRNA ligase
NC_020125.1	488664	A	G	995/995	synonymous_variant	LOW		G148_RS02420	1263T>C	Tyr421Tyr	isoleucine--tRNA ligase
NC_020125.1	488667	G	A	993/995	synonymous_variant	LOW		G148_RS02420	1260C>T	Tyr420Tyr	isoleucine--tRNA ligase
NC_020125.1	488676	T	C	1018/1018	synonymous_variant	LOW		G148_RS02420	1251A>G	Lys417Lys	isoleucine--tRNA ligase
NC_020125.1	488751	C	A	977/977	synonymous_variant	LOW		G148_RS02420	1176G>T	Val392Val	isoleucine--tRNA ligase
NC_020125.1	488756	G	A	968/971	synonymous_variant	LOW		G148_RS02420	1171C>T	Leu391Leu	isoleucine--tRNA ligase
NC_020125.1	488763	A	G	984/984	synonymous_variant	LOW		G148_RS02420	1164T>C	Asn388Asn	isoleucine--tRNA ligase
NC_020125.1	488784	T	C	1023/1023	synonymous_variant	LOW		G148_RS02420	1143A>G	Pro381Pro	isoleucine--tRNA ligase
NC_020125.1	488814	G	A	1061/1069	synonymous_variant	LOW		G148_RS02420	1113C>T	Ala371Ala	isoleucine--tRNA ligase
NC_020125.1	488841	A	G	1060/1061	synonymous_variant	LOW		G148_RS02420	1086T>C	Ile362Ile	isoleucine--tRNA ligase
NC_020125.1	488856	T	C	980/981	synonymous_variant	LOW		G148_RS02420	1071A>G	Thr357Thr	isoleucine--tRNA ligase
NC_020125.1	488859	C	T	978/981	synonymous_variant	LOW		G148_RS02420	1068G>A	Gly356Gly	isoleucine--tRNA ligase
NC_020125.1	488892	T	C	1059/1059	synonymous_variant	LOW		G148_RS02420	1035A>G	Val345Val	isoleucine--tRNA ligase
NC_020125.1	488916	C	T	1064/1066	synonymous_variant	LOW		G148_RS02420	1011G>A	Glu337Glu	isoleucine--tRNA ligase
NC_020125.1	488943	T	C	1076/1078	synonymous_variant	LOW		G148_RS02420	984A>G	Gln328Gln	isoleucine--tRNA ligase
NC_020125.1	488973	A	C	1034/1035	synonymous_variant	LOW		G148_RS02420	954T>G	Gly318Gly	isoleucine--tRNA ligase
NC_020125.1	488976	T	C	1033/1035	synonymous_variant	LOW		G148_RS02420	951A>G	Ser317Ser	isoleucine--tRNA ligase
NC_020125.1	489033	C	A	1142/1143	missense_variant	MODERATE		G148_RS02420	894G>T	Leu298Phe	isoleucine--tRNA ligase
NC_020125.1	489168	T	C	1149/1151	synonymous_variant	LOW		G148_RS02420	759A>G	Val253Val	isoleucine--tRNA ligase
NC_020125.1	489235	C	T	1218/1221	missense_variant	MODERATE		G148_RS02420	692G>A	Gly231Glu	isoleucine--tRNA ligase
NC_020125.1	489246	T	A	1215/1218	synonymous_variant	LOW		G148_RS02420	681A>T	Gly227Gly	isoleucine--tRNA ligase
NC_020125.1	489264	GT	AC	1160/1162	missense_variant	MODERATE		G148_RS02420	662_663delACinsGT	Asn221Ser	isoleucine--tRNA ligase
NC_020125.1	489321	A	G	1138/1140	synonymous_variant	LOW		G148_RS02420	606T>C	Arg202Arg	isoleucine--tRNA ligase
NC_020125.1	489378	G	A	1080/1083	synonymous_variant	LOW		G148_RS02420	549C>T	Ser183Ser	isoleucine--tRNA ligase
NC_020125.1	489402	T	C	1044/1047	synonymous_variant	LOW		G148_RS02420	525A>G	Lys175Lys	isoleucine--tRNA ligase
NC_020125.1	489432	C	T	1061/1063	synonymous_variant	LOW		G148_RS02420	495G>A	Lys165Lys	isoleucine--tRNA ligase
NC_020125.1	489453	T	C	1091/1092	synonymous_variant	LOW		G148_RS02420	474A>G	Glu158Glu	isoleucine--tRNA ligase
NC_020125.1	489462	C	T	1075/1076	synonymous_variant	LOW		G148_RS02420	465G>A	Lys155Lys	isoleucine--tRNA ligase
NC_020125.1	489483	T	A	1081/1086	synonymous_variant	LOW		G148_RS02420	444A>T	Pro148Pro	isoleucine--tRNA ligase
NC_020125.1	489498	T	C	1093/1093	synonymous_variant	LOW		G148_RS02420	429A>G	Val143Val	isoleucine--tRNA ligase
NC_020125.1	489534	A	G	1099/1102	synonymous_variant	LOW		G148_RS02420	393T>C	Val131Val	isoleucine--tRNA ligase
NC_020125.1	489630	C	T	1125/1128	synonymous_variant	LOW		G148_RS02420	297G>A	Lys99Lys	isoleucine--tRNA ligase
NC_020125.1	489700	T	C	1135/1137	missense_variant	MODERATE		G148_RS02420	227A>G	Lys76Arg	isoleucine--tRNA ligase
NC_020125.1	489741	A	C	1140/1143	synonymous_variant	LOW		G148_RS02420	186T>G	Ala62Ala	isoleucine--tRNA ligase
NC_020125.1	489795	A	G	1064/1067	synonymous_variant	LOW		G148_RS02420	132T>C	Phe44Phe	isoleucine--tRNA ligase
NC_020125.1	489798	C	G	1065/1067	synonymous_variant	LOW		G148_RS02420	129G>C	Val43Val	isoleucine--tRNA ligase
NC_020125.1	489961	T	C	501/503	upstream_gene_variant	MODIFIER		G148_RS02405	-4569A>G		YdcF family protein
NC_020125.1	490204	AC	GT	578/579	synonymous_variant	LOW		G148_RS02425	1173_1174delGTinsAC	393	pyridoxal phosphate-dependent aminotransferase
NC_020125.1	490208	G	A	579/579	synonymous_variant	LOW		G148_RS02425	1170C>T	Asp390Asp	pyridoxal phosphate-dependent aminotransferase
NC_020125.1	490234	C	T	809/809	missense_variant	MODERATE		G148_RS02425	1144G>A	Glu382Lys	pyridoxal phosphate-dependent aminotransferase
NC_020125.1	490259	A	G	998/1001	synonymous_variant	LOW		G148_RS02425	1119T>C	Ala373Ala	pyridoxal phosphate-dependent aminotransferase
NC_020125.1	490310	T	C	1033/1036	synonymous_variant	LOW		G148_RS02425	1068A>G	Ala356Ala	pyridoxal phosphate-dependent aminotransferase
NC_020125.1	490328	A	G	1160/1162	synonymous_variant	LOW		G148_RS02425	1050T>C	Thr350Thr	pyridoxal phosphate-dependent aminotransferase
NC_020125.1	490337	G	A	1174/1176	synonymous_variant	LOW		G148_RS02425	1041C>T	Asn347Asn	pyridoxal phosphate-dependent aminotransferase
NC_020125.1	490355	C	T	1191/1199	synonymous_variant	LOW		G148_RS02425	1023G>A	Leu341Leu	pyridoxal phosphate-dependent aminotransferase
NC_020125.1	490376	A	G	1213/1217	synonymous_variant	LOW		G148_RS02425	1002T>C	Asp334Asp	pyridoxal phosphate-dependent aminotransferase
NC_020125.1	490462	A	G	1179/1180	synonymous_variant	LOW		G148_RS02425	916T>C	Leu306Leu	pyridoxal phosphate-dependent aminotransferase
NC_020125.1	490487	A	G	1210/1217	synonymous_variant	LOW		G148_RS02425	891T>C	Thr297Thr	pyridoxal phosphate-dependent aminotransferase
NC_020125.1	490502	C	T	1199/1201	synonymous_variant	LOW		G148_RS02425	876G>A	Val292Val	pyridoxal phosphate-dependent aminotransferase
NC_020125.1	490520	G	C	1161/1165	synonymous_variant	LOW		G148_RS02425	858C>G	Thr286Thr	pyridoxal phosphate-dependent aminotransferase
NC_020125.1	490522	T	C	1164/1165	missense_variant	MODERATE		G148_RS02425	856A>G	Thr286Ala	pyridoxal phosphate-dependent aminotransferase
NC_020125.1	490544	T	C	1190/1191	synonymous_variant	LOW		G148_RS02425	834A>G	Ala278Ala	pyridoxal phosphate-dependent aminotransferase
NC_020125.1	490553	C	T	1152/1154	synonymous_variant	LOW		G148_RS02425	825G>A	Gln275Gln	pyridoxal phosphate-dependent aminotransferase
NC_020125.1	490556	T	C	1153/1154	synonymous_variant	LOW		G148_RS02425	822A>G	Gly274Gly	pyridoxal phosphate-dependent aminotransferase
NC_020125.1	490561	G	A	1170/1173	synonymous_variant	LOW		G148_RS02425	817C>T	Leu273Leu	pyridoxal phosphate-dependent aminotransferase
NC_020125.1	490709	A	G	1130/1132	synonymous_variant	LOW		G148_RS02425	669T>C	Pro223Pro	pyridoxal phosphate-dependent aminotransferase
NC_020125.1	490745	G	A	1143/1145	synonymous_variant	LOW		G148_RS02425	633C>T	Tyr211Tyr	pyridoxal phosphate-dependent aminotransferase
NC_020125.1	490891	T	C	1073/1073	missense_variant	MODERATE		G148_RS02425	487A>G	Asn163Asp	pyridoxal phosphate-dependent aminotransferase
NC_020125.1	490895	G	A	1026/1030	synonymous_variant	LOW		G148_RS02425	483C>T	Ile161Ile	pyridoxal phosphate-dependent aminotransferase
NC_020125.1	490922	T	C	1062/1065	synonymous_variant	LOW		G148_RS02425	456A>G	Pro152Pro	pyridoxal phosphate-dependent aminotransferase
NC_020125.1	490927	A	G	1073/1075	synonymous_variant	LOW		G148_RS02425	451T>C	Leu151Leu	pyridoxal phosphate-dependent aminotransferase
NC_020125.1	490937	TG	GC	1033/1041	missense_variant	MODERATE		G148_RS02425	440_441delCAinsGC	Thr147Ser	pyridoxal phosphate-dependent aminotransferase
NC_020125.1	490946	G	A	1067/1073	synonymous_variant	LOW		G148_RS02425	432C>T	Ser144Ser	pyridoxal phosphate-dependent aminotransferase
NC_020125.1	490979	G	A	1041/1047	synonymous_variant	LOW		G148_RS02425	399C>T	His133His	pyridoxal phosphate-dependent aminotransferase
NC_020125.1	491048	C	T	1014/1017	synonymous_variant	LOW		G148_RS02425	330G>A	Leu110Leu	pyridoxal phosphate-dependent aminotransferase
NC_020125.1	491063	G	A	999/1004	synonymous_variant	LOW		G148_RS02425	315C>T	Phe105Phe	pyridoxal phosphate-dependent aminotransferase
NC_020125.1	491078	A	C	995/995	synonymous_variant	LOW		G148_RS02425	300T>G	Ser100Ser	pyridoxal phosphate-dependent aminotransferase
NC_020125.1	491108	T	C	894/895	synonymous_variant	LOW		G148_RS02425	270A>G	Ala90Ala	pyridoxal phosphate-dependent aminotransferase
NC_020125.1	491110	CT	TA	894/895	missense_variant	MODERATE		G148_RS02425	267_268delAGinsTA	Ala90Thr	pyridoxal phosphate-dependent aminotransferase
NC_020125.1	491120	C	T	999/1002	synonymous_variant	LOW		G148_RS02425	258G>A	Thr86Thr	pyridoxal phosphate-dependent aminotransferase
NC_020125.1	491126	C	G	992/993	synonymous_variant	LOW		G148_RS02425	252G>C	Gly84Gly	pyridoxal phosphate-dependent aminotransferase
NC_020125.1	491141	A	G	1005/1006	synonymous_variant	LOW		G148_RS02425	237T>C	Tyr79Tyr	pyridoxal phosphate-dependent aminotransferase
NC_020125.1	491228	T	G	1046/1047	synonymous_variant	LOW		G148_RS02425	150A>C	Leu50Leu	pyridoxal phosphate-dependent aminotransferase
NC_020125.1	491303	T	A	1074/1077	synonymous_variant	LOW		G148_RS02425	75A>T	Ala25Ala	pyridoxal phosphate-dependent aminotransferase
NC_020125.1	491308	G	A	1044/1044	synonymous_variant	LOW		G148_RS02425	70C>T	Leu24Leu	pyridoxal phosphate-dependent aminotransferase
NC_020125.1	491329	G	T	890/891	synonymous_variant	LOW		G148_RS02425	49C>A	Arg17Arg	pyridoxal phosphate-dependent aminotransferase
NC_020125.1	491383	AA	A	453/455	upstream_gene_variant	MODIFIER		G148_RS02415	-4883delT		TraR/DksA C4-type zinc finger protein
NC_020125.1	491386	T	G	454/455	upstream_gene_variant	MODIFIER		G148_RS02415	-4885A>C		TraR/DksA C4-type zinc finger protein
NC_020125.1	491394	T	TTT	335/338	upstream_gene_variant	MODIFIER		G148_RS02415	-4894_-4893insAA		TraR/DksA C4-type zinc finger protein
NC_020125.1	491561	A	G	452/452	missense_variant	MODERATE		G148_RS02430	19A>G	Thr7Ala	TonB-dependent receptor
NC_020125.1	491576	A	T	543/546	missense_variant	MODERATE		G148_RS02430	34A>T	Ser12Cys	TonB-dependent receptor
NC_020125.1	491584	C	G	601/602	synonymous_variant	LOW		G148_RS02430	42C>G	Gly14Gly	TonB-dependent receptor
NC_020125.1	491587	G	A	601/602	synonymous_variant	LOW		G148_RS02430	45G>A	Val15Val	TonB-dependent receptor
NC_020125.1	491593	A	C	653/655	missense_variant	MODERATE		G148_RS02430	51A>C	Lys17Asn	TonB-dependent receptor
NC_020125.1	491605	A	G	703/703	synonymous_variant	LOW		G148_RS02430	63A>G	Gln21Gln	TonB-dependent receptor
NC_020125.1	491608	A	G	737/737	synonymous_variant	LOW		G148_RS02430	66A>G	Lys22Lys	TonB-dependent receptor
NC_020125.1	491623	A	G	747/747	synonymous_variant	LOW		G148_RS02430	81A>G	Glu27Glu	TonB-dependent receptor
NC_020125.1	491632	C	A	783/785	synonymous_variant	LOW		G148_RS02430	90C>A	Ile30Ile	TonB-dependent receptor
NC_020125.1	491638	T	C	777/779	synonymous_variant	LOW		G148_RS02430	96T>C	Ala32Ala	TonB-dependent receptor
NC_020125.1	491647	C	T	855/855	synonymous_variant	LOW		G148_RS02430	105C>T	Leu35Leu	TonB-dependent receptor
NC_020125.1	491899	G	A	1168/1169	synonymous_variant	LOW		G148_RS02430	357G>A	Lys119Lys	TonB-dependent receptor
NC_020125.1	492058	T	C	1198/1198	synonymous_variant	LOW		G148_RS02430	516T>C	Asn172Asn	TonB-dependent receptor
NC_020125.1	492079	G	A	1144/1149	synonymous_variant	LOW		G148_RS02430	537G>A	Lys179Lys	TonB-dependent receptor
NC_020125.1	492097	T	C	1134/1137	synonymous_variant	LOW		G148_RS02430	555T>C	Asp185Asp	TonB-dependent receptor
NC_020125.1	492100	T	C	1134/1137	synonymous_variant	LOW		G148_RS02430	558T>C	Val186Val	TonB-dependent receptor
NC_020125.1	492221	T	C	1161/1162	synonymous_variant	LOW		G148_RS02430	679T>C	Leu227Leu	TonB-dependent receptor
NC_020125.1	492259	G	A	1082/1084	synonymous_variant	LOW		G148_RS02430	717G>A	Leu239Leu	TonB-dependent receptor
NC_020125.1	492262	A	G	1082/1083	synonymous_variant	LOW		G148_RS02430	720A>G	Gln240Gln	TonB-dependent receptor
NC_020125.1	492271	C	T	1105/1108	synonymous_variant	LOW		G148_RS02430	729C>T	Gly243Gly	TonB-dependent receptor
NC_020125.1	492285	G	A	1087/1088	missense_variant	MODERATE		G148_RS02430	743G>A	Arg248Lys	TonB-dependent receptor
NC_020125.1	492310	T	C	1129/1131	synonymous_variant	LOW		G148_RS02430	768T>C	Asn256Asn	TonB-dependent receptor
NC_020125.1	492327	A	G	1101/1101	missense_variant	MODERATE		G148_RS02430	785A>G	Asn262Ser	TonB-dependent receptor
NC_020125.1	492346	T	C	1077/1079	synonymous_variant	LOW		G148_RS02430	804T>C	His268His	TonB-dependent receptor
NC_020125.1	492361	A	G	1068/1071	synonymous_variant	LOW		G148_RS02430	819A>G	Glu273Glu	TonB-dependent receptor
NC_020125.1	492365	T	C	1068/1070	synonymous_variant	LOW		G148_RS02430	823T>C	Leu275Leu	TonB-dependent receptor
NC_020125.1	492384	A	G	1038/1042	missense_variant	MODERATE		G148_RS02430	842A>G	Asn281Ser	TonB-dependent receptor
NC_020125.1	492410	G	A	1106/1107	missense_variant	MODERATE		G148_RS02430	868G>A	Val290Ile	TonB-dependent receptor
NC_020125.1	492419	C	T	1140/1141	synonymous_variant	LOW		G148_RS02430	877C>T	Leu293Leu	TonB-dependent receptor
NC_020125.1	492425	G	A	1055/1055	missense_variant	MODERATE		G148_RS02430	883G>A	Asp295Asn	TonB-dependent receptor
NC_020125.1	492427	T	C	1054/1055	synonymous_variant	LOW		G148_RS02430	885T>C	Asp295Asp	TonB-dependent receptor
NC_020125.1	492440	C	T	1050/1054	synonymous_variant	LOW		G148_RS02430	898C>T	Leu300Leu	TonB-dependent receptor
NC_020125.1	492470	G	A	1139/1141	missense_variant	MODERATE		G148_RS02430	928G>A	Ala310Thr	TonB-dependent receptor
NC_020125.1	492493	T	C	1099/1099	synonymous_variant	LOW		G148_RS02430	951T>C	Phe317Phe	TonB-dependent receptor
NC_020125.1	492496	C	T	1088/1088	synonymous_variant	LOW		G148_RS02430	954C>T	Thr318Thr	TonB-dependent receptor
NC_020125.1	492502	G	A	1111/1114	synonymous_variant	LOW		G148_RS02430	960G>A	Leu320Leu	TonB-dependent receptor
NC_020125.1	492523	A	G	1198/1200	synonymous_variant	LOW		G148_RS02430	981A>G	Ala327Ala	TonB-dependent receptor
NC_020125.1	492556	T	G	1129/1131	synonymous_variant	LOW		G148_RS02430	1014T>G	Ser338Ser	TonB-dependent receptor
NC_020125.1	492574	C	T	1156/1157	synonymous_variant	LOW		G148_RS02430	1032C>T	Asn344Asn	TonB-dependent receptor
NC_020125.1	492587	G	A	1171/1174	missense_variant	MODERATE		G148_RS02430	1045G>A	Ala349Thr	TonB-dependent receptor
NC_020125.1	492640	C	G	1131/1133	synonymous_variant	LOW		G148_RS02430	1098C>G	Ala366Ala	TonB-dependent receptor
NC_020125.1	492646	T	C	1097/1100	synonymous_variant	LOW		G148_RS02430	1104T>C	Ser368Ser	TonB-dependent receptor
NC_020125.1	492662	A	T	1082/1086	missense_variant	MODERATE		G148_RS02430	1120A>T	Ile374Leu	TonB-dependent receptor
NC_020125.1	492694	C	T	1027/1033	synonymous_variant	LOW		G148_RS02430	1152C>T	Asn384Asn	TonB-dependent receptor
NC_020125.1	492733	C	T	1080/1080	synonymous_variant	LOW		G148_RS02430	1191C>T	Tyr397Tyr	TonB-dependent receptor
NC_020125.1	492769	T	C	1078/1079	synonymous_variant	LOW		G148_RS02430	1227T>C	Ser409Ser	TonB-dependent receptor
NC_020125.1	492778	C	T	1075/1075	synonymous_variant	LOW		G148_RS02430	1236C>T	Phe412Phe	TonB-dependent receptor
NC_020125.1	492823	C	T	1110/1113	synonymous_variant	LOW		G148_RS02430	1281C>T	Thr427Thr	TonB-dependent receptor
NC_020125.1	492937	C	T	1011/1013	synonymous_variant	LOW		G148_RS02430	1395C>T	Ala465Ala	TonB-dependent receptor
NC_020125.1	492940	T	C	1013/1013	synonymous_variant	LOW		G148_RS02430	1398T>C	Asn466Asn	TonB-dependent receptor
NC_020125.1	492955	T	A	1034/1035	synonymous_variant	LOW		G148_RS02430	1413T>A	Ile471Ile	TonB-dependent receptor
NC_020125.1	492972	G	T	975/976	missense_variant	MODERATE		G148_RS02430	1430G>T	Gly477Val	TonB-dependent receptor
NC_020125.1	492974	G	T	976/976	missense_variant	MODERATE		G148_RS02430	1432G>T	Ala478Ser	TonB-dependent receptor
NC_020125.1	493000	T	A	883/893	missense_variant	MODERATE		G148_RS02430	1458T>A	Asp486Glu	TonB-dependent receptor
NC_020125.1	493002	GC	CT	885/893	missense_variant	MODERATE		G148_RS02430	1460_1461delGCinsCT	Ser487Thr	TonB-dependent receptor
NC_020125.1	493072	C	T	961/963	synonymous_variant	LOW		G148_RS02430	1530C>T	Tyr510Tyr	TonB-dependent receptor
NC_020125.1	493084	T	C	869/869	synonymous_variant	LOW		G148_RS02430	1542T>C	Ser514Ser	TonB-dependent receptor
NC_020125.1	493090	C	T	824/825	synonymous_variant	LOW		G148_RS02430	1548C>T	Leu516Leu	TonB-dependent receptor
NC_020125.1	493096	C	T	788/790	synonymous_variant	LOW		G148_RS02430	1554C>T	Phe518Phe	TonB-dependent receptor
NC_020125.1	493104	C	T	732/732	missense_variant	MODERATE		G148_RS02430	1562C>T	Ser521Phe	TonB-dependent receptor
NC_020125.1	493108	C	T	705/705	synonymous_variant	LOW		G148_RS02430	1566C>T	Tyr522Tyr	TonB-dependent receptor
NC_020125.1	493129	T	C	684/684	synonymous_variant	LOW		G148_RS02430	1587T>C	Thr529Thr	TonB-dependent receptor
NC_020125.1	493162	C	T	471/471	synonymous_variant	LOW		G148_RS02430	1620C>T	Asn540Asn	TonB-dependent receptor
NC_020125.1	493165	T	C	468/471	synonymous_variant	LOW		G148_RS02430	1623T>C	Ile541Ile	TonB-dependent receptor
NC_020125.1	493168	CA	AG	469/471	missense_variant	MODERATE		G148_RS02430	1626_1627delCAinsAG	Ile543Val	TonB-dependent receptor
NC_020125.1	493504	A	G	526/526	synonymous_variant	LOW		G148_RS02430	1962A>G	Gly654Gly	TonB-dependent receptor
NC_020125.1	493507	TC	CA	525/526	missense_variant	MODERATE		G148_RS02430	1965_1966delTCinsCA	His656Asn	TonB-dependent receptor
NC_020125.1	493532	TCC	CAG	660/662	missense_variant	MODERATE		G148_RS02430	1990_1992delTCCinsCAG	Ser664Gln	TonB-dependent receptor
NC_020125.1	493538	CCT	TAC	660/662	missense_variant	MODERATE		G148_RS02430	1996_1998delCCTinsTAC	Pro666Tyr	TonB-dependent receptor
NC_020125.1	493542	T	C	662/662	missense_variant	MODERATE		G148_RS02430	2000T>C	Ile667Thr	TonB-dependent receptor
NC_020125.1	493552	AA	GG	661/662	missense_variant	MODERATE		G148_RS02430	2010_2011delAAinsGG	Ile671Val	TonB-dependent receptor
NC_020125.1	493555	T	A	662/662	synonymous_variant	LOW		G148_RS02430	2013T>A	Ile671Ile	TonB-dependent receptor
NC_020125.1	493558	T	G	662/662	synonymous_variant	LOW		G148_RS02430	2016T>G	Ser672Ser	TonB-dependent receptor
NC_020125.1	493589	A	T	906/909	missense_variant	MODERATE		G148_RS02430	2047A>T	Asn683Tyr	TonB-dependent receptor
NC_020125.1	493657	C	T	934/936	synonymous_variant	LOW		G148_RS02430	2115C>T	Ser705Ser	TonB-dependent receptor
NC_020125.1	493768	T	C	1034/1037	upstream_gene_variant	MODIFIER		G148_RS02420	-3842A>G		isoleucine--tRNA ligase
NC_020125.1	493821	G	A	988/991	upstream_gene_variant	MODIFIER		G148_RS02420	-3895C>T		isoleucine--tRNA ligase
NC_020125.1	493837	A	G	1023/1026	upstream_gene_variant	MODIFIER		G148_RS02420	-3911T>C		isoleucine--tRNA ligase
NC_020125.1	493843	A	T	1025/1026	upstream_gene_variant	MODIFIER		G148_RS02420	-3917T>A		isoleucine--tRNA ligase
NC_020125.1	493876	CT	TC	959/961	upstream_gene_variant	MODIFIER		G148_RS02420	-3951_-3950delAGinsGA		isoleucine--tRNA ligase
NC_020125.1	493885	C	T	960/961	upstream_gene_variant	MODIFIER		G148_RS02420	-3959G>A		isoleucine--tRNA ligase
NC_020125.1	493888	T	C	961/961	upstream_gene_variant	MODIFIER		G148_RS02420	-3962A>G		isoleucine--tRNA ligase
NC_020125.1	493972	T	C	970/971	upstream_gene_variant	MODIFIER		G148_RS02420	-4046A>G		isoleucine--tRNA ligase
NC_020125.1	493993	T	C	988/989	upstream_gene_variant	MODIFIER		G148_RS02420	-4067A>G		isoleucine--tRNA ligase
NC_020125.1	493999	G	A	971/973	upstream_gene_variant	MODIFIER		G148_RS02420	-4073C>T		isoleucine--tRNA ligase
NC_020125.1	494047	A	G	986/987	upstream_gene_variant	MODIFIER		G148_RS02420	-4121T>C		isoleucine--tRNA ligase
NC_020125.1	494053	A	G	898/898	upstream_gene_variant	MODIFIER		G148_RS02420	-4127T>C		isoleucine--tRNA ligase
NC_020125.1	494056	A	G	898/898	upstream_gene_variant	MODIFIER		G148_RS02420	-4130T>C		isoleucine--tRNA ligase
NC_020125.1	494059	T	C	898/898	upstream_gene_variant	MODIFIER		G148_RS02420	-4133A>G		isoleucine--tRNA ligase
NC_020125.1	494065	G	A	990/994	upstream_gene_variant	MODIFIER		G148_RS02420	-4139C>T		isoleucine--tRNA ligase
NC_020125.1	494164	GA	AC	988/990	upstream_gene_variant	MODIFIER		G148_RS02420	-4239_-4238delTCinsGT		isoleucine--tRNA ligase
NC_020125.1	494200	T	A	1099/1100	upstream_gene_variant	MODIFIER		G148_RS02420	-4274A>T		isoleucine--tRNA ligase
NC_020125.1	494230	A	G	1031/1034	upstream_gene_variant	MODIFIER		G148_RS02420	-4304T>C		isoleucine--tRNA ligase
NC_020125.1	494236	C	T	1013/1014	upstream_gene_variant	MODIFIER		G148_RS02420	-4310G>A		isoleucine--tRNA ligase
NC_020125.1	494257	T	C	1066/1068	upstream_gene_variant	MODIFIER		G148_RS02420	-4331A>G		isoleucine--tRNA ligase
NC_020125.1	494314	A	G	1095/1095	upstream_gene_variant	MODIFIER		G148_RS02420	-4388T>C		isoleucine--tRNA ligase
NC_020125.1	494323	G	A	1097/1098	upstream_gene_variant	MODIFIER		G148_RS02420	-4397C>T		isoleucine--tRNA ligase
NC_020125.1	494338	A	C	1045/1049	upstream_gene_variant	MODIFIER		G148_RS02420	-4412T>G		isoleucine--tRNA ligase
NC_020125.1	494341	A	T	1046/1049	upstream_gene_variant	MODIFIER		G148_RS02420	-4415T>A		isoleucine--tRNA ligase
NC_020125.1	494368	T	C	1087/1089	upstream_gene_variant	MODIFIER		G148_RS02420	-4442A>G		isoleucine--tRNA ligase
NC_020125.1	494374	A	G	992/993	upstream_gene_variant	MODIFIER		G148_RS02420	-4448T>C		isoleucine--tRNA ligase
NC_020125.1	494377	GG	AA	990/993	upstream_gene_variant	MODIFIER		G148_RS02420	-4452_-4451delCCinsTT		isoleucine--tRNA ligase
NC_020125.1	494398	C	T	1122/1128	upstream_gene_variant	MODIFIER		G148_RS02420	-4472G>A		isoleucine--tRNA ligase
NC_020125.1	494429	T	C	1134/1135	upstream_gene_variant	MODIFIER		G148_RS02420	-4503A>G		isoleucine--tRNA ligase
NC_020125.1	494462	T	C	1140/1140	upstream_gene_variant	MODIFIER		G148_RS02420	-4536A>G		isoleucine--tRNA ligase
NC_020125.1	494503	A	C	1191/1192	upstream_gene_variant	MODIFIER		G148_RS02420	-4577T>G		isoleucine--tRNA ligase
NC_020125.1	494615	C	T	1126/1128	upstream_gene_variant	MODIFIER		G148_RS02420	-4689G>A		isoleucine--tRNA ligase
NC_020125.1	494638	C	T	1086/1087	upstream_gene_variant	MODIFIER		G148_RS02420	-4712G>A		isoleucine--tRNA ligase
NC_020125.1	494641	T	A	1083/1087	upstream_gene_variant	MODIFIER		G148_RS02420	-4715A>T		isoleucine--tRNA ligase
NC_020125.1	494662	C	T	1124/1127	upstream_gene_variant	MODIFIER		G148_RS02420	-4736G>A		isoleucine--tRNA ligase
NC_020125.1	494743	G	A	1108/1110	upstream_gene_variant	MODIFIER		G148_RS02420	-4817C>T		isoleucine--tRNA ligase
NC_020125.1	494755	G	A	1114/1116	upstream_gene_variant	MODIFIER		G148_RS02420	-4829C>T		isoleucine--tRNA ligase
NC_020125.1	494866	T	A	1117/1118	upstream_gene_variant	MODIFIER		G148_RS02420	-4940A>T		isoleucine--tRNA ligase
NC_020125.1	494897	A	G	1119/1122	upstream_gene_variant	MODIFIER		G148_RS02420	-4971T>C		isoleucine--tRNA ligase
NC_020125.1	499518	A	G	955/956	missense_variant	MODERATE		G148_RS02455	896T>C	Ile299Thr	Fic family protein
NC_020125.1	499565	G	A	939/941	synonymous_variant	LOW		G148_RS02455	849C>T	Ile283Ile	Fic family protein
NC_020125.1	499754	C	T	1121/1123	synonymous_variant	LOW		G148_RS02455	660G>A	Glu220Glu	Fic family protein
NC_020125.1	499985	A	G	1167/1168	synonymous_variant	LOW		G148_RS02455	429T>C	Thr143Thr	Fic family protein
NC_020125.1	500021	C	T	1156/1160	synonymous_variant	LOW		G148_RS02455	393G>A	Gly131Gly	Fic family protein
NC_020125.1	500024	A	T	1156/1157	synonymous_variant	LOW		G148_RS02455	390T>A	Gly130Gly	Fic family protein
NC_020125.1	500038	G	T	1209/1210	missense_variant	MODERATE		G148_RS02455	376C>A	Gln126Lys	Fic family protein
NC_020125.1	500049	C	T	1135/1137	missense_variant	MODERATE		G148_RS02455	365G>A	Ser122Asn	Fic family protein
NC_020125.1	500053	C	T	1142/1145	missense_variant	MODERATE		G148_RS02455	361G>A	Val121Ile	Fic family protein
NC_020125.1	500063	T	C	1162/1163	synonymous_variant	LOW		G148_RS02455	351A>G	Val117Val	Fic family protein
NC_020125.1	500147	G	A	1161/1164	synonymous_variant	LOW		G148_RS02455	267C>T	Asp89Asp	Fic family protein
NC_020125.1	500419	T	C	1003/1007	upstream_gene_variant	MODIFIER		G148_RS02455	-6A>G		Fic family protein
NC_020125.1	500460	A	G	1019/1027	upstream_gene_variant	MODIFIER		G148_RS02455	-47T>C		Fic family protein
NC_020125.1	500581	C	T	1069/1072	synonymous_variant	LOW		G148_RS02460	51C>T	Cys17Cys	Fic family protein
NC_020125.1	500584	T	A	1070/1072	synonymous_variant	LOW		G148_RS02460	54T>A	Gly18Gly	Fic family protein
NC_020125.1	500623	A	G	1112/1112	missense_variant	MODERATE		G148_RS02460	93A>G	Ile31Met	Fic family protein
NC_020125.1	500683	A	T	1100/1102	synonymous_variant	LOW		G148_RS02460	153A>T	Ala51Ala	Fic family protein
NC_020125.1	500740	A	T	1127/1130	synonymous_variant	LOW		G148_RS02460	210A>T	Gly70Gly	Fic family protein
NC_020125.1	500750	A	G	1065/1065	missense_variant	MODERATE		G148_RS02460	220A>G	Ile74Val	Fic family protein
NC_020125.1	500752	A	C	1062/1065	synonymous_variant	LOW		G148_RS02460	222A>C	Ile74Ile	Fic family protein
NC_020125.1	500764	C	T	1107/1108	synonymous_variant	LOW		G148_RS02460	234C>T	Ala78Ala	Fic family protein
NC_020125.1	500854	A	G	1176/1176	missense_variant	MODERATE		G148_RS02465	37A>G	Ile13Val	Fic family protein
NC_020125.1	501099	A	G	1082/1089	synonymous_variant	LOW		G148_RS02470	540T>C	Asn180Asn	Fic family protein
NC_020125.1	501120	G	A	1087/1089	synonymous_variant	LOW		G148_RS02470	519C>T	Tyr173Tyr	Fic family protein
NC_020125.1	501127	A	G	1103/1107	missense_variant	MODERATE		G148_RS02470	512T>C	Leu171Ser	Fic family protein
NC_020125.1	501132	A	G	1102/1106	synonymous_variant	LOW		G148_RS02470	507T>C	Asn169Asn	Fic family protein
NC_020125.1	501177	C	T	1134/1135	synonymous_variant	LOW		G148_RS02470	462G>A	Leu154Leu	Fic family protein
NC_020125.1	501183	C	T	1130/1130	synonymous_variant	LOW		G148_RS02470	456G>A	Gln152Gln	Fic family protein
NC_020125.1	501194	T	C	1128/1131	missense_variant	MODERATE		G148_RS02470	445A>G	Ile149Val	Fic family protein
NC_020125.1	501232	C	T	1138/1139	missense_variant	MODERATE		G148_RS02470	407G>A	Gly136Glu	Fic family protein
NC_020125.1	501243	A	G	1119/1122	synonymous_variant	LOW		G148_RS02470	396T>C	Phe132Phe	Fic family protein
NC_020125.1	501282	A	T	1074/1079	missense_variant	MODERATE		G148_RS02470	357T>A	Asn119Lys	Fic family protein
NC_020125.1	501297	C	A	924/927	synonymous_variant	LOW		G148_RS02470	342G>T	Val114Val	Fic family protein
NC_020125.1	501299	CC	TT	925/927	missense_variant	MODERATE		G148_RS02470	339_340delGGinsAA	Val114Met	Fic family protein
NC_020125.1	501303	C	T	920/927	synonymous_variant	LOW		G148_RS02470	336G>A	Ser112Ser	Fic family protein
NC_020125.1	501315	G	A	1019/1021	synonymous_variant	LOW		G148_RS02470	324C>T	Asn108Asn	Fic family protein
NC_020125.1	501352	T	C	1023/1024	missense_variant	MODERATE		G148_RS02470	287A>G	Tyr96Cys	Fic family protein
NC_020125.1	501359	G	A	1039/1039	missense_variant	MODERATE		G148_RS02470	280C>T	Leu94Phe	Fic family protein
NC_020125.1	501414	T	C	1053/1053	synonymous_variant	LOW		G148_RS02470	225A>G	Gln75Gln	Fic family protein
NC_020125.1	501420	T	C	1050/1051	synonymous_variant	LOW		G148_RS02470	219A>G	Pro73Pro	Fic family protein
NC_020125.1	501427	GC	CA	943/944	missense_variant	MODERATE		G148_RS02470	211_212delGCinsTG	Ala71Cys	Fic family protein
NC_020125.1	501434	C	T	944/944	missense_variant	MODERATE		G148_RS02470	205G>A	Val69Ile	Fic family protein
NC_020125.1	501438	A	G	888/890	synonymous_variant	LOW		G148_RS02470	201T>C	Tyr67Tyr	Fic family protein
NC_020125.1	501443	AT	TG	887/890	missense_variant	MODERATE		G148_RS02470	195_196delATinsCA	Tyr66Asn	Fic family protein
NC_020125.1	501459	G	A	1006/1006	synonymous_variant	LOW		G148_RS02470	180C>T	Val60Val	Fic family protein
NC_020125.1	501478	T	C	994/996	missense_variant	MODERATE		G148_RS02470	161A>G	Lys54Arg	Fic family protein
NC_020125.1	501490	C	T	991/992	missense_variant	MODERATE		G148_RS02470	149G>A	Arg50Lys	Fic family protein
NC_020125.1	501495	C	A	933/935	missense_variant	MODERATE		G148_RS02470	144G>T	Glu48Asp	Fic family protein
NC_020125.1	501498	T	A	934/935	synonymous_variant	LOW		G148_RS02470	141A>T	Val47Val	Fic family protein
NC_020125.1	501562	T	G	987/988	missense_variant	MODERATE		G148_RS02470	77A>C	Asp26Ala	Fic family protein
NC_020125.1	501564	C	T	988/988	synonymous_variant	LOW		G148_RS02470	75G>A	Val25Val	Fic family protein
NC_020125.1	501572	CT	TC	1063/1069	missense_variant	MODERATE		G148_RS02470	66_67delAGinsGA	Glu23Lys	Fic family protein
NC_020125.1	501582	T	A	1123/1125	missense_variant	MODERATE		G148_RS02470	57A>T	Glu19Asp	Fic family protein
NC_020125.1	501597	T	C	1134/1137	synonymous_variant	LOW		G148_RS02470	42A>G	Lys14Lys	Fic family protein
NC_020125.1	501655	T	C	1064/1065	synonymous_variant	LOW		G148_RS02475	945A>G	Glu315Glu	Fic family protein
NC_020125.1	501664	C	T	968/968	synonymous_variant	LOW		G148_RS02475	936G>A	Glu312Glu	Fic family protein
NC_020125.1	501667	A	G	966/968	synonymous_variant	LOW		G148_RS02475	933T>C	Asp311Asp	Fic family protein
NC_020125.1	501670	A	G	965/968	synonymous_variant	LOW		G148_RS02475	930T>C	Asp310Asp	Fic family protein
NC_020125.1	501673	G	A	965/968	synonymous_variant	LOW		G148_RS02475	927C>T	Pro309Pro	Fic family protein
NC_020125.1	501706	C	T	1072/1072	synonymous_variant	LOW		G148_RS02475	894G>A	Lys298Lys	Fic family protein
NC_020125.1	501754	G	A	1104/1108	synonymous_variant	LOW		G148_RS02475	846C>T	Cys282Cys	Fic family protein
NC_020125.1	501770	T	G	1127/1128	missense_variant	MODERATE		G148_RS02475	830A>C	Lys277Thr	Fic family protein
NC_020125.1	501790	G	A	1063/1067	synonymous_variant	LOW		G148_RS02475	810C>T	Val270Val	Fic family protein
NC_020125.1	501792	C	T	1065/1067	missense_variant	MODERATE		G148_RS02475	808G>A	Val270Ile	Fic family protein
NC_020125.1	501796	T	A	1063/1067	synonymous_variant	LOW		G148_RS02475	804A>T	Thr268Thr	Fic family protein
NC_020125.1	501811	A	G	1123/1125	synonymous_variant	LOW		G148_RS02475	789T>C	Asn263Asn	Fic family protein
NC_020125.1	501817	A	G	1130/1133	synonymous_variant	LOW		G148_RS02475	783T>C	Gly261Gly	Fic family protein
NC_020125.1	501839	G	T	1143/1147	missense_variant	MODERATE		G148_RS02475	761C>A	Ala254Glu	Fic family protein
NC_020125.1	501842	C	T	1145/1147	missense_variant	MODERATE		G148_RS02475	758G>A	Arg253Lys	Fic family protein
NC_020125.1	501880	T	A	1134/1134	synonymous_variant	LOW		G148_RS02475	720A>T	Pro240Pro	Fic family protein
NC_020125.1	501892	A	C	1129/1129	missense_variant	MODERATE		G148_RS02475	708T>G	His236Gln	Fic family protein
NC_020125.1	501936	C	T	1154/1154	missense_variant	MODERATE		G148_RS02475	664G>A	Val222Met	Fic family protein
NC_020125.1	501961	G	A	1157/1157	synonymous_variant	LOW		G148_RS02475	639C>T	Tyr213Tyr	Fic family protein
NC_020125.1	502000	C	T	1102/1104	synonymous_variant	LOW		G148_RS02475	600G>A	Gln200Gln	Fic family protein
NC_020125.1	502041	AA	GG	1017/1018	synonymous_variant	LOW		G148_RS02475	558_559delTTinsCC	188	Fic family protein
NC_020125.1	502054	T	C	1012/1013	synonymous_variant	LOW		G148_RS02475	546A>G	Leu182Leu	Fic family protein
NC_020125.1	502066	C	T	967/967	synonymous_variant	LOW		G148_RS02475	534G>A	Thr178Thr	Fic family protein
NC_020125.1	502078	C	T	1010/1010	synonymous_variant	LOW		G148_RS02475	522G>A	Ala174Ala	Fic family protein
NC_020125.1	502087	T	C	942/947	synonymous_variant	LOW		G148_RS02475	513A>G	Lys171Lys	Fic family protein
NC_020125.1	502090	A	T	945/947	synonymous_variant	LOW		G148_RS02475	510T>A	Val170Val	Fic family protein
NC_020125.1	502102	C	T	965/965	synonymous_variant	LOW		G148_RS02475	498G>A	Leu166Leu	Fic family protein
NC_020125.1	502113	C	T	952/952	missense_variant	MODERATE		G148_RS02475	487G>A	Ala163Thr	Fic family protein
NC_020125.1	502126	G	A	963/965	synonymous_variant	LOW		G148_RS02475	474C>T	Ser158Ser	Fic family protein
NC_020125.1	502132	G	A	969/969	synonymous_variant	LOW		G148_RS02475	468C>T	Asp156Asp	Fic family protein
NC_020125.1	502141	T	C	951/952	synonymous_variant	LOW		G148_RS02475	459A>G	Gly153Gly	Fic family protein
NC_020125.1	502153	A	G	935/938	synonymous_variant	LOW		G148_RS02475	447T>C	His149His	Fic family protein
NC_020125.1	502174	C	T	942/943	synonymous_variant	LOW		G148_RS02475	426G>A	Lys142Lys	Fic family protein
NC_020125.1	502186	A	G	962/963	synonymous_variant	LOW		G148_RS02475	414T>C	Phe138Phe	Fic family protein
NC_020125.1	502213	C	T	902/904	synonymous_variant	LOW		G148_RS02475	387G>A	Gln129Gln	Fic family protein
NC_020125.1	502216	A	G	968/973	synonymous_variant	LOW		G148_RS02475	384T>C	Asn128Asn	Fic family protein
NC_020125.1	502221	G	A	1036/1037	missense_variant	MODERATE		G148_RS02475	379C>T	Pro127Ser	Fic family protein
NC_020125.1	502227	G	A	1016/1018	missense_variant	MODERATE		G148_RS02475	373C>T	Leu125Phe	Fic family protein
NC_020125.1	502234	G	A	1019/1020	synonymous_variant	LOW		G148_RS02475	366C>T	Tyr122Tyr	Fic family protein
NC_020125.1	502258	A	G	1015/1015	synonymous_variant	LOW		G148_RS02475	342T>C	Ile114Ile	Fic family protein
NC_020125.1	502261	T	G	915/915	missense_variant	MODERATE		G148_RS02475	339A>C	Glu113Asp	Fic family protein
NC_020125.1	502267	T	C	915/915	synonymous_variant	LOW		G148_RS02475	333A>G	Leu111Leu	Fic family protein
NC_020125.1	502270	A	C	915/915	synonymous_variant	LOW		G148_RS02475	330T>G	Ser110Ser	Fic family protein
NC_020125.1	502273	A	C	914/915	synonymous_variant	LOW		G148_RS02475	327T>G	Leu109Leu	Fic family protein
NC_020125.1	502279	G	A	978/978	synonymous_variant	LOW		G148_RS02475	321C>T	Thr107Thr	Fic family protein
NC_020125.1	502290	G	T	973/975	missense_variant	MODERATE		G148_RS02475	310C>A	Gln104Lys	Fic family protein
NC_020125.1	502294	C	T	945/948	synonymous_variant	LOW		G148_RS02475	306G>A	Lys102Lys	Fic family protein
NC_020125.1	502303	G	A	986/986	synonymous_variant	LOW		G148_RS02475	297C>T	Tyr99Tyr	Fic family protein
NC_020125.1	502318	G	A	984/987	synonymous_variant	LOW		G148_RS02475	282C>T	Ser94Ser	Fic family protein
NC_020125.1	502323	TT	CG	921/923	missense_variant	MODERATE		G148_RS02475	276_277delAAinsCG	Asn93Asp	Fic family protein
NC_020125.1	502342	C	T	1019/1021	synonymous_variant	LOW		G148_RS02475	258G>A	Gln86Gln	Fic family protein
NC_020125.1	502352	C	T	1020/1021	missense_variant	MODERATE		G148_RS02475	248G>A	Arg83His	Fic family protein
NC_020125.1	502407	G	A	1093/1097	missense_variant	MODERATE		G148_RS02475	193C>T	Arg65Cys	Fic family protein
NC_020125.1	502425	C	T	1096/1096	missense_variant	MODERATE		G148_RS02475	175G>A	Asp59Asn	Fic family protein
NC_020125.1	502429	A	C	1021/1023	synonymous_variant	LOW		G148_RS02475	171T>G	Thr57Thr	Fic family protein
NC_020125.1	502469	T	C	1078/1080	missense_variant	MODERATE		G148_RS02475	131A>G	Glu44Gly	Fic family protein
NC_020125.1	502498	C	T	1022/1027	synonymous_variant	LOW		G148_RS02475	102G>A	Val34Val	Fic family protein
NC_020125.1	502501	C	T	1023/1027	synonymous_variant	LOW		G148_RS02475	99G>A	Glu33Glu	Fic family protein
NC_020125.1	502558	G	A	1017/1019	synonymous_variant	LOW		G148_RS02475	42C>T	Leu14Leu	Fic family protein
NC_020125.1	502575	T	C	1041/1043	missense_variant	MODERATE		G148_RS02475	25A>G	Thr9Ala	Fic family protein
NC_020125.1	502655	T	C	1002/1006	synonymous_variant	LOW		G148_RS02480	12T>C	Ser4Ser	Fic family protein
NC_020125.1	502673	G	T	1006/1008	synonymous_variant	LOW		G148_RS02480	30G>T	Val10Val	Fic family protein
NC_020125.1	502706	T	C	1018/1020	synonymous_variant	LOW		G148_RS02480	63T>C	Phe21Phe	Fic family protein
NC_020125.1	502763	G	A	974/977	synonymous_variant	LOW		G148_RS02480	120G>A	Gly40Gly	Fic family protein
NC_020125.1	502778	C	T	982/984	synonymous_variant	LOW		G148_RS02480	135C>T	Phe45Phe	Fic family protein
NC_020125.1	512212	A	G	1021/1021	upstream_gene_variant	MODIFIER	glmM	G148_RS02500	-4639T>C		Fic family protein
NC_020125.1	532264	A	G	865/865	synonymous_variant	LOW		G148_RS02590	981T>C	Ser327Ser	Fic family protein
NC_020125.1	534515	GAAA	TTTC	737/739	upstream_gene_variant	MODIFIER		G148_RS02585	-4240_-4237delTTTCinsGAAA		Fic family protein
NC_020125.1	546113	CG	TA	439/440	missense_variant	MODERATE		G148_RS02660	2790_2791delCGinsTA	Glu931Lys	Fic family protein
NC_020125.1	546117	G	C	440/440	synonymous_variant	LOW		G148_RS02660	2787C>G	Thr929Thr	Fic family protein
NC_020125.1	546126	G	A	348/350	synonymous_variant	LOW		G148_RS02660	2778C>T	His926His	Fic family protein
NC_020125.1	546128	GT	CC	350/350	missense_variant	MODERATE		G148_RS02660	2775_2776delACinsGG	His926Asp	Fic family protein
NC_020125.1	546132	G	C	350/350	synonymous_variant	LOW		G148_RS02660	2772C>G	Gly924Gly	Fic family protein
NC_020125.1	546137	C	G	350/350	missense_variant	MODERATE		G148_RS02660	2767G>C	Glu923Gln	Fic family protein
NC_020125.1	546141	A	T	349/350	synonymous_variant	LOW		G148_RS02660	2763T>A	Thr921Thr	Fic family protein
NC_020125.1	546144	A	G	348/350	synonymous_variant	LOW		G148_RS02660	2760T>C	Thr920Thr	Fic family protein
NC_020125.1	546165	G	A	379/381	synonymous_variant	LOW		G148_RS02660	2739C>T	Tyr913Tyr	Fic family protein
NC_020125.1	546203	TG	GA	182/184	synonymous_variant	LOW		G148_RS02660	2700_2701delCAinsTC	902	Fic family protein
NC_020125.1	546207	A	T	182/184	missense_variant	MODERATE		G148_RS02660	2697T>A	Asn899Lys	Fic family protein
NC_020125.1	546210	TTT	AGG	182/184	missense_variant	MODERATE		G148_RS02660	2692_2694delAAAinsCCT	Lys898Pro	Fic family protein
NC_020125.1	546215	C	T	183/183	missense_variant	MODERATE		G148_RS02660	2689G>A	Asp897Asn	Fic family protein
NC_020125.1	546216	AC	A	183/183	frameshift_variant	HIGH		G148_RS02660	2687delG	Ser896fs	Fic family protein
NC_020125.1	546219	C	CT	183/183	frameshift_variant	HIGH		G148_RS02660	2684_2685insA	Ser896fs	Fic family protein
NC_020125.1	546221	CAT	TGG	182/183	missense_variant	MODERATE		G148_RS02660	2681_2683delATGinsCCA	TyrVal894SerMet	Fic family protein
NC_020125.1	546227	G	A	183/183	missense_variant	MODERATE		G148_RS02660	2677C>T	His893Tyr	Fic family protein
NC_020125.1	546255	AGT	TTG	319/320	missense_variant	MODERATE		G148_RS02660	2647_2649delACTinsCAA	Thr883Gln	Fic family protein
NC_020125.1	546259	G	A	319/320	missense_variant	MODERATE		G148_RS02660	2645C>T	Ala882Val	Fic family protein
NC_020125.1	546261	TCCA	ATTG	319/320	missense_variant	MODERATE		G148_RS02660	2640_2643delTGGAinsCAAT	Gly881Asn	Fic family protein
NC_020125.1	546354	T	C	739/739	synonymous_variant	LOW		G148_RS02660	2550A>G	Ala850Ala	Fic family protein
NC_020125.1	546369	TT	GG	601/602	missense_variant	MODERATE		G148_RS02660	2534_2535delAAinsCC	Lys845Thr	Fic family protein
NC_020125.1	546372	A	T	600/602	missense_variant	MODERATE		G148_RS02660	2532T>A	Asn844Lys	Fic family protein
NC_020125.1	546374	TC	GT	600/602	missense_variant	MODERATE		G148_RS02660	2529_2530delGAinsAC	Asn844His	Fic family protein
NC_020125.1	546378	G	A	602/602	synonymous_variant	LOW		G148_RS02660	2526C>T	Tyr842Tyr	Fic family protein
NC_020125.1	546383	G	A	602/602	synonymous_variant	LOW		G148_RS02660	2521C>T	Leu841Leu	Fic family protein
NC_020125.1	546402	A	T	565/566	missense_variant	MODERATE		G148_RS02660	2502T>A	His834Gln	Fic family protein
NC_020125.1	546406	TTA	GAG	452/454	missense_variant	MODERATE		G148_RS02660	2496_2498delTAAinsCTC	Asn833Ser	Fic family protein
NC_020125.1	546411	A	T	454/454	synonymous_variant	LOW		G148_RS02660	2493T>A	Ala831Ala	Fic family protein
NC_020125.1	546414	T	A	454/454	synonymous_variant	LOW		G148_RS02660	2490A>T	Ala830Ala	Fic family protein
NC_020125.1	547093	C	T	495/495	missense_variant	MODERATE		G148_RS02660	1811G>A	Arg604Lys	Fic family protein
NC_020125.1	547146	A	G	667/670	synonymous_variant	LOW		G148_RS02660	1758T>C	Ser586Ser	Fic family protein
NC_020125.1	547155	T	A	715/715	synonymous_variant	LOW		G148_RS02660	1749A>T	Val583Val	Fic family protein
NC_020125.1	547161	G	T	713/715	synonymous_variant	LOW		G148_RS02660	1743C>A	Gly581Gly	Fic family protein
NC_020125.1	547164	C	T	715/715	synonymous_variant	LOW		G148_RS02660	1740G>A	Thr580Thr	Fic family protein
NC_020125.1	547167	A	G	715/715	synonymous_variant	LOW		G148_RS02660	1737T>C	Ala579Ala	Fic family protein
NC_020125.1	547179	G	A	769/772	synonymous_variant	LOW		G148_RS02660	1725C>T	Gly575Gly	Fic family protein
NC_020125.1	547182	G	T	771/772	synonymous_variant	LOW		G148_RS02660	1722C>A	Gly574Gly	Fic family protein
NC_020125.1	547191	G	A	793/793	synonymous_variant	LOW		G148_RS02660	1713C>T	Val571Val	Fic family protein
NC_020125.1	547194	G	C	793/793	synonymous_variant	LOW		G148_RS02660	1710C>G	Ala570Ala	Fic family protein
NC_020125.1	547200	G	A	760/763	synonymous_variant	LOW		G148_RS02660	1704C>T	Gly568Gly	Fic family protein
NC_020125.1	547206	C	A	719/725	synonymous_variant	LOW		G148_RS02660	1698G>T	Gly566Gly	Fic family protein
NC_020125.1	547212	G	A	672/674	synonymous_variant	LOW		G148_RS02660	1692C>T	Ser564Ser	Fic family protein
NC_020125.1	547227	T	C	642/643	synonymous_variant	LOW		G148_RS02660	1677A>G	Ala559Ala	Fic family protein
NC_020125.1	547233	G	A	632/634	synonymous_variant	LOW		G148_RS02660	1671C>T	Gly557Gly	Fic family protein
NC_020125.1	547236	G	A	631/634	synonymous_variant	LOW		G148_RS02660	1668C>T	Asn556Asn	Fic family protein
NC_020125.1	547254	CG	TA	525/525	missense_variant	MODERATE		G148_RS02660	1649_1650delCGinsTA	Ala550Val	Fic family protein
NC_020125.1	547257	C	T	525/525	missense_variant	MODERATE		G148_RS02660	1647G>A	Met549Ile	Fic family protein
NC_020125.1	547259	T	G	525/525	missense_variant	MODERATE		G148_RS02660	1645A>C	Met549Leu	Fic family protein
NC_020125.1	547281	T	C	686/686	synonymous_variant	LOW		G148_RS02660	1623A>G	Gly541Gly	Fic family protein
NC_020125.1	547290	A	G	706/706	synonymous_variant	LOW		G148_RS02660	1614T>C	Tyr538Tyr	Fic family protein
NC_020125.1	547319	CG	TA	555/557	missense_variant	MODERATE		G148_RS02660	1584_1585delCGinsTA	Val529Ile	Fic family protein
NC_020125.1	547323	A	G	557/557	synonymous_variant	LOW		G148_RS02660	1581T>C	Asn527Asn	Fic family protein
NC_020125.1	547325	T	C	556/557	missense_variant	MODERATE		G148_RS02660	1579A>G	Asn527Asp	Fic family protein
NC_020125.1	547329	T	A	555/557	synonymous_variant	LOW		G148_RS02660	1575A>T	Gly525Gly	Fic family protein
NC_020125.1	547332	C	T	556/557	synonymous_variant	LOW		G148_RS02660	1572G>A	Thr524Thr	Fic family protein
NC_020125.1	547335	G	A	556/557	synonymous_variant	LOW		G148_RS02660	1569C>T	Ile523Ile	Fic family protein
NC_020125.1	547341	G	A	555/557	synonymous_variant	LOW		G148_RS02660	1563C>T	Gly521Gly	Fic family protein
NC_020125.1	547348	T	A	556/557	missense_variant	MODERATE		G148_RS02660	1556A>T	Glu519Val	Fic family protein
NC_020125.1	547353	T	C	556/557	synonymous_variant	LOW		G148_RS02660	1551A>G	Lys517Lys	Fic family protein
NC_020125.1	547356	G	A	557/557	synonymous_variant	LOW		G148_RS02660	1548C>T	Phe516Phe	Fic family protein
NC_020125.1	547365	AGG	GTT	453/454	missense_variant	MODERATE		G148_RS02660	1537_1539delCCTinsAAC	Pro513Asn	Fic family protein
NC_020125.1	547374	T	C	454/454	synonymous_variant	LOW		G148_RS02660	1530A>G	Lys510Lys	Fic family protein
NC_020125.1	547380	G	T	450/454	synonymous_variant	LOW		G148_RS02660	1524C>A	Gly508Gly	Fic family protein
NC_020125.1	547383	T	C	452/454	synonymous_variant	LOW		G148_RS02660	1521A>G	Gly507Gly	Fic family protein
NC_020125.1	548535	C	T	394/395	synonymous_variant	LOW		G148_RS02660	369G>A	Gln123Gln	Fic family protein
NC_020125.1	548538	G	A	393/395	synonymous_variant	LOW		G148_RS02660	366C>T	Asn122Asn	Fic family protein
NC_020125.1	548541	G	A	390/395	synonymous_variant	LOW		G148_RS02660	363C>T	Ser121Ser	Fic family protein
NC_020125.1	548550	G	A	408/411	synonymous_variant	LOW		G148_RS02660	354C>T	Asn118Asn	Fic family protein
NC_020125.1	548558	G	T	362/362	missense_variant	MODERATE		G148_RS02660	346C>A	Gln116Lys	Fic family protein
NC_020125.1	548562	T	C	340/340	synonymous_variant	LOW		G148_RS02660	342A>G	Leu114Leu	Fic family protein
NC_020125.1	548567	GGG	TAT	324/325	missense_variant	MODERATE		G148_RS02660	335_337delCCCinsATA	Ala112Asp	Fic family protein
NC_020125.1	548589	T	A	364/364	synonymous_variant	LOW		G148_RS02660	315A>T	Pro105Pro	Fic family protein
NC_020125.1	548592	G	A	364/364	synonymous_variant	LOW		G148_RS02660	312C>T	Leu104Leu	Fic family protein
NC_020125.1	548595	T	C	364/364	synonymous_variant	LOW		G148_RS02660	309A>G	Val103Val	Fic family protein
NC_020125.1	548604	G	C	462/463	synonymous_variant	LOW		G148_RS02660	300C>G	Gly100Gly	Fic family protein
NC_020125.1	548607	G	A	463/463	synonymous_variant	LOW		G148_RS02660	297C>T	Asn99Asn	Fic family protein
NC_020125.1	548631	T	C	624/624	synonymous_variant	LOW		G148_RS02660	273A>G	Ala91Ala	Fic family protein
NC_020125.1	548637	T	C	638/639	synonymous_variant	LOW		G148_RS02660	267A>G	Gln89Gln	Fic family protein
NC_020125.1	548655	G	A	634/638	synonymous_variant	LOW		G148_RS02660	249C>T	Asn83Asn	Fic family protein
NC_020125.1	548664	T	A	623/624	synonymous_variant	LOW		G148_RS02660	240A>T	Pro80Pro	Fic family protein
NC_020125.1	548676	C	T	623/624	synonymous_variant	LOW		G148_RS02660	228G>A	Pro76Pro	Fic family protein
NC_020125.1	548679	G	T	623/624	synonymous_variant	LOW		G148_RS02660	225C>A	Thr75Thr	Fic family protein
NC_020125.1	548689	T	C	610/611	missense_variant	MODERATE		G148_RS02660	215A>G	Lys72Arg	Fic family protein
NC_020125.1	548691	G	A	608/611	synonymous_variant	LOW		G148_RS02660	213C>T	Ala71Ala	Fic family protein
NC_020125.1	548703	GC	TT	667/668	missense_variant	MODERATE		G148_RS02660	200_201delGCinsAA	Ser67Lys	Fic family protein
NC_020125.1	548706	C	T	668/668	synonymous_variant	LOW		G148_RS02660	198G>A	Glu66Glu	Fic family protein
NC_020125.1	548711	A	G	741/744	synonymous_variant	LOW		G148_RS02660	193T>C	Leu65Leu	Fic family protein
NC_020125.1	548715	T	C	744/744	synonymous_variant	LOW		G148_RS02660	189A>G	Glu63Glu	Fic family protein
NC_020125.1	548720	C	T	823/825	missense_variant	MODERATE		G148_RS02660	184G>A	Gly62Ser	Fic family protein
NC_020125.1	548814	T	C	796/797	synonymous_variant	LOW		G148_RS02660	90A>G	Glu30Glu	Fic family protein
NC_020125.1	548817	T	C	796/797	synonymous_variant	LOW		G148_RS02660	87A>G	Pro29Pro	Fic family protein
NC_020125.1	548820	A	G	796/797	synonymous_variant	LOW		G148_RS02660	84T>C	Thr28Thr	Fic family protein
NC_020125.1	548826	A	G	839/840	synonymous_variant	LOW		G148_RS02660	78T>C	Pro26Pro	Fic family protein
NC_020125.1	548829	A	G	837/840	synonymous_variant	LOW		G148_RS02660	75T>C	Asp25Asp	Fic family protein
NC_020125.1	548837	A	G	844/845	missense_variant	MODERATE		G148_RS02660	67T>C	Phe23Leu	Fic family protein
NC_020125.1	548847	T	C	813/817	synonymous_variant	LOW		G148_RS02660	57A>G	Gln19Gln	Fic family protein
NC_020125.1	548856	C	A	810/812	synonymous_variant	LOW		G148_RS02660	48G>T	Leu16Leu	Fic family protein
NC_020125.1	548909	T	TT	722/726	upstream_gene_variant	MODIFIER	msrB	G148_RS02650	-3823_-3822insA		Fic family protein
NC_020125.1	548958	G	A	807/808	synonymous_variant	LOW		G148_RS02665	510C>T	Phe170Phe	Fic family protein
NC_020125.1	548980	C	T	807/810	missense_variant	MODERATE		G148_RS02665	488G>A	Arg163Lys	Fic family protein
NC_020125.1	549003	C	T	840/840	synonymous_variant	LOW		G148_RS02665	465G>A	Ala155Ala	Fic family protein
NC_020125.1	549024	G	A	811/812	synonymous_variant	LOW		G148_RS02665	444C>T	Thr148Thr	Fic family protein
NC_020125.1	549063	A	G	837/839	synonymous_variant	LOW		G148_RS02665	405T>C	Ser135Ser	Fic family protein
NC_020125.1	549072	G	A	844/846	synonymous_variant	LOW		G148_RS02665	396C>T	Asp132Asp	Fic family protein
NC_020125.1	549131	T	C	815/816	missense_variant	MODERATE		G148_RS02665	337A>G	Ile113Val	Fic family protein
NC_020125.1	549141	T	C	837/839	missense_variant	MODERATE		G148_RS02665	327A>G	Ile109Met	Fic family protein
NC_020125.1	549153	T	C	830/831	synonymous_variant	LOW		G148_RS02665	315A>G	Glu105Glu	Fic family protein
NC_020125.1	549169	G	T	855/857	missense_variant	MODERATE		G148_RS02665	299C>A	Thr100Asn	Fic family protein
NC_020125.1	549180	T	C	848/848	synonymous_variant	LOW		G148_RS02665	288A>G	Ala96Ala	Fic family protein
NC_020125.1	549195	T	A	866/867	synonymous_variant	LOW		G148_RS02665	273A>T	Ala91Ala	Fic family protein
NC_020125.1	549212	C	T	903/903	missense_variant	MODERATE		G148_RS02665	256G>A	Val86Ile	Fic family protein
NC_020125.1	549222	A	G	910/912	synonymous_variant	LOW		G148_RS02665	246T>C	Ala82Ala	Fic family protein
NC_020125.1	549270	G	A	789/789	synonymous_variant	LOW		G148_RS02665	198C>T	Gly66Gly	Fic family protein
NC_020125.1	549273	C	T	789/789	synonymous_variant	LOW		G148_RS02665	195G>A	Gln65Gln	Fic family protein
NC_020125.1	549276	C	T	788/789	synonymous_variant	LOW		G148_RS02665	192G>A	Gln64Gln	Fic family protein
NC_020125.1	549279	TA	AG	786/789	missense_variant	MODERATE		G148_RS02665	188_189delTAinsCT	Val63Ala	Fic family protein
NC_020125.1	549377	T	G	898/900	synonymous_variant	LOW		G148_RS02665	91A>C	Arg31Arg	Fic family protein
NC_020125.1	549402	C	T	909/910	synonymous_variant	LOW		G148_RS02665	66G>A	Gln22Gln	Fic family protein
NC_020125.1	549412	C	G	944/948	missense_variant	MODERATE		G148_RS02665	56G>C	Cys19Ser	Fic family protein
NC_020125.1	549421	C	T	940/941	missense_variant	MODERATE		G148_RS02665	47G>A	Ser16Asn	Fic family protein
NC_020125.1	549442	ATG	CCA	814/816	missense_variant	MODERATE		G148_RS02665	24_26delCATinsTGG	Ile9Gly	Fic family protein
NC_020125.1	561095	T	C	811/813	synonymous_variant	LOW		G148_RS02725	75T>C	Ser25Ser	Fic family protein
NC_020125.1	563706	A	C	939/943	missense_variant	MODERATE		G148_RS02735	647A>C	Lys216Thr	Fic family protein
NC_020125.1	614557	A	G	896/896	missense_variant	MODERATE		G148_RS02945	631A>G	Arg211Gly	Fic family protein
NC_020125.1	614656	T	C	928/932	missense_variant	MODERATE		G148_RS02945	730T>C	Ser244Pro	Fic family protein
NC_020125.1	614663	C	T	946/948	missense_variant	MODERATE		G148_RS02945	737C>T	Thr246Ile	Fic family protein
NC_020125.1	614706	T	C	920/921	synonymous_variant	LOW		G148_RS02945	780T>C	Gly260Gly	Fic family protein
NC_020125.1	614709	C	T	920/921	synonymous_variant	LOW		G148_RS02945	783C>T	Asp261Asp	Fic family protein
NC_020125.1	614712	T	A	921/921	synonymous_variant	LOW		G148_RS02945	786T>A	Gly262Gly	Fic family protein
NC_020125.1	614745	A	T	1035/1037	synonymous_variant	LOW		G148_RS02945	819A>T	Val273Val	Fic family protein
NC_020125.1	614757	A	T	1061/1061	synonymous_variant	LOW		G148_RS02945	831A>T	Val277Val	Fic family protein
NC_020125.1	614766	T	C	1038/1039	synonymous_variant	LOW		G148_RS02945	840T>C	Asn280Asn	Fic family protein
NC_020125.1	614772	C	T	1029/1031	synonymous_variant	LOW		G148_RS02945	846C>T	Cys282Cys	Fic family protein
NC_020125.1	614835	A	T	999/1001	synonymous_variant	LOW		G148_RS02945	909A>T	Ala303Ala	Fic family protein
NC_020125.1	614841	A	T	1020/1023	synonymous_variant	LOW		G148_RS02945	915A>T	Pro305Pro	Fic family protein
NC_020125.1	614850	T	C	1014/1016	synonymous_variant	LOW		G148_RS02945	924T>C	Asn308Asn	Fic family protein
NC_020125.1	614853	C	T	1010/1016	synonymous_variant	LOW		G148_RS02945	927C>T	Asn309Asn	Fic family protein
NC_020125.1	614859	C	T	1045/1047	synonymous_variant	LOW		G148_RS02945	933C>T	Cys311Cys	Fic family protein
NC_020125.1	615006	T	C	949/950	synonymous_variant	LOW		G148_RS02945	1080T>C	Phe360Phe	Fic family protein
NC_020125.1	615031	T	C	980/982	missense_variant	MODERATE		G148_RS02945	1105T>C	Ser369Pro	Fic family protein
NC_020125.1	622227	T	TT	744/769	frameshift_variant&start_lost	HIGH		G148_RS02990	2dupT	Met1fs	Fic family protein
NC_020125.1	625127	G	A	690/692	synonymous_variant	LOW		G148_RS03000	966G>A	Glu322Glu	Fic family protein
NC_020125.1	625139	G	A	609/614	synonymous_variant	LOW		G148_RS03000	978G>A	Gly326Gly	Fic family protein
NC_020125.1	625148	A	T	572/573	synonymous_variant	LOW		G148_RS03000	987A>T	Ala329Ala	Fic family protein
NC_020125.1	625160	A	G	558/558	synonymous_variant	LOW		G148_RS03000	999A>G	Val333Val	Fic family protein
NC_020125.1	625166	C	T	563/565	synonymous_variant	LOW		G148_RS03000	1005C>T	Thr335Thr	Fic family protein
NC_020125.1	625172	G	A	562/564	synonymous_variant	LOW		G148_RS03000	1011G>A	Gly337Gly	Fic family protein
NC_020125.1	625182	T	C	446/449	synonymous_variant	LOW		G148_RS03000	1021T>C	Leu341Leu	Fic family protein
NC_020125.1	625184	A	G	448/449	synonymous_variant	LOW		G148_RS03000	1023A>G	Leu341Leu	Fic family protein
NC_020125.1	625187	A	G	447/449	synonymous_variant	LOW		G148_RS03000	1026A>G	Ala342Ala	Fic family protein
NC_020125.1	625193	AA	TG	448/449	missense_variant	MODERATE		G148_RS03000	1032_1033delAAinsTG	Thr345Ala	Fic family protein
NC_020125.1	625219	C	T	416/416	upstream_gene_variant	MODIFIER		G148_RS02985	-3144G>A		Fic family protein
NC_020125.1	625232	AG	GA	273/276	upstream_gene_variant	MODIFIER		G148_RS02985	-3158_-3157delCTinsTC		Fic family protein
NC_020125.1	625235	C	A	273/278	upstream_gene_variant	MODIFIER		G148_RS02985	-3160G>T		Fic family protein
NC_020125.1	625238	AGAG	A	273/278	upstream_gene_variant	MODIFIER		G148_RS02985	-3166_-3164delCTC		Fic family protein
NC_020125.1	625244	GACA	G	274/278	upstream_gene_variant	MODIFIER		G148_RS02985	-3172_-3170delTGT		Fic family protein
NC_020125.1	625249	TA	GT	274/278	upstream_gene_variant	MODIFIER		G148_RS02985	-3175_-3174delTAinsAC		Fic family protein
NC_020125.1	625259	C	T	407/411	upstream_gene_variant	MODIFIER		G148_RS02985	-3184G>A		Fic family protein
NC_020125.1	625272	ACA	A	458/462	upstream_gene_variant	MODIFIER		G148_RS02985	-3199_-3198delTG		Fic family protein
NC_020125.1	625277	T	G	457/462	upstream_gene_variant	MODIFIER		G148_RS02985	-3202A>C		Fic family protein
NC_020125.1	625346	C	T	649/653	synonymous_variant	LOW		G148_RS03005	58C>T	Leu20Leu	Fic family protein
NC_020125.1	625363	AT	GC	704/708	synonymous_variant	LOW		G148_RS03005	75_76delATinsGC	27	Fic family protein
NC_020125.1	625394	C	T	845/850	synonymous_variant	LOW		G148_RS03005	106C>T	Leu36Leu	Fic family protein
NC_020125.1	625411	A	G	829/834	synonymous_variant	LOW		G148_RS03005	123A>G	Glu41Glu	Fic family protein
NC_020125.1	625480	C	T	848/856	synonymous_variant	LOW		G148_RS03005	192C>T	Ser64Ser	Fic family protein
NC_020125.1	625519	A	G	821/821	synonymous_variant	LOW		G148_RS03005	231A>G	Val77Val	Fic family protein
NC_020125.1	625585	T	C	862/863	synonymous_variant	LOW		G148_RS03005	297T>C	Val99Val	Fic family protein
NC_020125.1	625594	C	T	882/884	synonymous_variant	LOW		G148_RS03005	306C>T	Asp102Asp	Fic family protein
NC_020125.1	625612	T	C	913/917	synonymous_variant	LOW		G148_RS03005	324T>C	Thr108Thr	Fic family protein
NC_020125.1	625627	T	C	902/903	synonymous_variant	LOW		G148_RS03005	339T>C	Asn113Asn	Fic family protein
NC_020125.1	625642	C	T	917/921	synonymous_variant	LOW		G148_RS03005	354C>T	Asn118Asn	Fic family protein
NC_020125.1	625651	C	T	887/889	synonymous_variant	LOW		G148_RS03005	363C>T	Asp121Asp	Fic family protein
NC_020125.1	625654	G	A	887/889	synonymous_variant	LOW		G148_RS03005	366G>A	Gly122Gly	Fic family protein
NC_020125.1	625678	A	G	915/915	synonymous_variant	LOW		G148_RS03005	390A>G	Gln130Gln	Fic family protein
NC_020125.1	625684	A	G	924/924	synonymous_variant	LOW		G148_RS03005	396A>G	Ser132Ser	Fic family protein
NC_020125.1	625693	C	T	937/937	synonymous_variant	LOW		G148_RS03005	405C>T	Asp135Asp	Fic family protein
NC_020125.1	625783	T	C	901/903	synonymous_variant	LOW		G148_RS03005	495T>C	Ser165Ser	Fic family protein
NC_020125.1	625816	G	A	844/845	synonymous_variant	LOW		G148_RS03005	528G>A	Val176Val	Fic family protein
NC_020125.1	625822	A	G	832/833	synonymous_variant	LOW		G148_RS03005	534A>G	Gly178Gly	Fic family protein
NC_020125.1	625870	C	T	825/825	synonymous_variant	LOW		G148_RS03005	582C>T	Gly194Gly	Fic family protein
NC_020125.1	625876	G	A	816/818	synonymous_variant	LOW		G148_RS03005	588G>A	Gly196Gly	Fic family protein
NC_020125.1	625948	C	T	883/885	synonymous_variant	LOW		G148_RS03005	660C>T	Thr220Thr	Fic family protein
NC_020125.1	625984	G	A	907/908	synonymous_variant	LOW		G148_RS03005	696G>A	Lys232Lys	Fic family protein
NC_020125.1	626023	C	T	898/900	synonymous_variant	LOW		G148_RS03005	735C>T	Ala245Ala	Fic family protein
NC_020125.1	626092	A	T	891/894	missense_variant	MODERATE		G148_RS03005	804A>T	Glu268Asp	Fic family protein
NC_020125.1	626209	G	A	866/867	synonymous_variant	LOW		G148_RS03005	921G>A	Glu307Glu	Fic family protein
NC_020125.1	626323	G	A	833/834	synonymous_variant	LOW		G148_RS03005	1035G>A	Ala345Ala	Fic family protein
NC_020125.1	626386	T	A	841/843	synonymous_variant	LOW		G148_RS03005	1098T>A	Pro366Pro	Fic family protein
NC_020125.1	626434	G	C	866/866	synonymous_variant	LOW		G148_RS03005	1146G>C	Ser382Ser	Fic family protein
NC_020125.1	626440	T	C	852/852	synonymous_variant	LOW		G148_RS03005	1152T>C	Asn384Asn	Fic family protein
NC_020125.1	626476	A	G	885/885	synonymous_variant	LOW		G148_RS03005	1188A>G	Gly396Gly	Fic family protein
NC_020125.1	626509	G	A	901/904	synonymous_variant	LOW		G148_RS03005	1221G>A	Glu407Glu	Fic family protein
NC_020125.1	626539	G	A	853/856	synonymous_variant	LOW		G148_RS03005	1251G>A	Lys417Lys	Fic family protein
NC_020125.1	626554	G	A	845/847	synonymous_variant	LOW		G148_RS03005	1266G>A	Ala422Ala	Fic family protein
NC_020125.1	626581	C	T	883/890	synonymous_variant	LOW		G148_RS03005	1293C>T	Gly431Gly	Fic family protein
NC_020125.1	626611	T	A	926/927	synonymous_variant	LOW		G148_RS03005	1323T>A	Ile441Ile	Fic family protein
NC_020125.1	626716	G	A	964/966	synonymous_variant	LOW		G148_RS03005	1428G>A	Val476Val	Fic family protein
NC_020125.1	626761	C	T	930/932	synonymous_variant	LOW		G148_RS03005	1473C>T	Leu491Leu	Fic family protein
NC_020125.1	626776	G	A	899/901	synonymous_variant	LOW		G148_RS03005	1488G>A	Lys496Lys	Fic family protein
NC_020125.1	626779	C	T	901/901	synonymous_variant	LOW		G148_RS03005	1491C>T	Asp497Asp	Fic family protein
NC_020125.1	626794	A	G	890/892	synonymous_variant	LOW		G148_RS03005	1506A>G	Lys502Lys	Fic family protein
NC_020125.1	626797	A	G	892/892	synonymous_variant	LOW		G148_RS03005	1509A>G	Val503Val	Fic family protein
NC_020125.1	626806	T	A	895/899	synonymous_variant	LOW		G148_RS03005	1518T>A	Thr506Thr	Fic family protein
NC_020125.1	626827	G	A	895/896	synonymous_variant	LOW		G148_RS03005	1539G>A	Lys513Lys	Fic family protein
NC_020125.1	626839	C	T	887/888	synonymous_variant	LOW		G148_RS03005	1551C>T	Phe517Phe	Fic family protein
NC_020125.1	626845	G	A	902/902	synonymous_variant	LOW		G148_RS03005	1557G>A	Thr519Thr	Fic family protein
NC_020125.1	626866	T	A	833/834	synonymous_variant	LOW		G148_RS03005	1578T>A	Leu526Leu	Fic family protein
NC_020125.1	626899	C	T	894/895	synonymous_variant	LOW		G148_RS03005	1611C>T	Phe537Phe	Fic family protein
NC_020125.1	626908	T	C	893/893	synonymous_variant	LOW		G148_RS03005	1620T>C	Phe540Phe	Fic family protein
NC_020125.1	626920	T	C	800/800	synonymous_variant	LOW		G148_RS03005	1632T>C	Ile544Ile	Fic family protein
NC_020125.1	626923	AC	CT	795/799	synonymous_variant	LOW		G148_RS03005	1635_1636delACinsCT	547	Fic family protein
NC_020125.1	626929	T	C	893/894	synonymous_variant	LOW		G148_RS03005	1641T>C	Leu547Leu	Fic family protein
NC_020125.1	626938	C	T	911/915	synonymous_variant	LOW		G148_RS03005	1650C>T	Gly550Gly	Fic family protein
NC_020125.1	626968	A	T	887/889	synonymous_variant	LOW		G148_RS03005	1680A>T	Thr560Thr	Fic family protein
NC_020125.1	627049	A	G	903/903	synonymous_variant	LOW		G148_RS03005	1761A>G	Ala587Ala	Fic family protein
NC_020125.1	627077	G	A	857/860	missense_variant	MODERATE		G148_RS03005	1789G>A	Val597Ile	Fic family protein
NC_020125.1	627094	C	T	871/873	synonymous_variant	LOW		G148_RS03005	1806C>T	Thr602Thr	Fic family protein
NC_020125.1	627136	T	C	921/923	synonymous_variant	LOW		G148_RS03005	1848T>C	Ser616Ser	Fic family protein
NC_020125.1	627148	G	A	861/862	synonymous_variant	LOW		G148_RS03005	1860G>A	Lys620Lys	Fic family protein
NC_020125.1	627151	A	T	861/862	synonymous_variant	LOW		G148_RS03005	1863A>T	Ser621Ser	Fic family protein
NC_020125.1	627196	A	G	869/870	synonymous_variant	LOW		G148_RS03005	1908A>G	Pro636Pro	Fic family protein
NC_020125.1	627229	G	A	881/881	synonymous_variant	LOW		G148_RS03005	1941G>A	Glu647Glu	Fic family protein
NC_020125.1	627232	G	A	880/881	synonymous_variant	LOW		G148_RS03005	1944G>A	Leu648Leu	Fic family protein
NC_020125.1	627244	G	A	851/851	synonymous_variant	LOW		G148_RS03005	1956G>A	Leu652Leu	Fic family protein
NC_020125.1	627265	C	T	856/856	synonymous_variant	LOW		G148_RS03005	1977C>T	Thr659Thr	Fic family protein
NC_020125.1	627277	A	G	845/846	synonymous_variant	LOW		G148_RS03005	1989A>G	Gly663Gly	Fic family protein
NC_020125.1	627286	G	A	821/821	synonymous_variant	LOW		G148_RS03005	1998G>A	Gly666Gly	Fic family protein
NC_020125.1	627289	A	T	821/821	synonymous_variant	LOW		G148_RS03005	2001A>T	Ala667Ala	Fic family protein
NC_020125.1	627301	A	G	798/798	synonymous_variant	LOW		G148_RS03005	2013A>G	Pro671Pro	Fic family protein
NC_020125.1	627304	A	G	797/798	synonymous_variant	LOW		G148_RS03005	2016A>G	Leu672Leu	Fic family protein
NC_020125.1	627334	T	C	839/839	synonymous_variant	LOW		G148_RS03005	2046T>C	Asp682Asp	Fic family protein
NC_020125.1	627341	T	C	845/845	synonymous_variant	LOW		G148_RS03005	2053T>C	Leu685Leu	Fic family protein
NC_020125.1	627367	A	G	796/797	synonymous_variant	LOW		G148_RS03005	2079A>G	Lys693Lys	Fic family protein
NC_020125.1	627369	C	T	796/797	missense_variant	MODERATE		G148_RS03005	2081C>T	Ala694Val	Fic family protein
NC_020125.1	627371	T	C	796/797	synonymous_variant	LOW		G148_RS03005	2083T>C	Leu695Leu	Fic family protein
NC_020125.1	627388	T	A	861/863	synonymous_variant	LOW		G148_RS03005	2100T>A	Gly700Gly	Fic family protein
NC_020125.1	627391	C	T	862/863	synonymous_variant	LOW		G148_RS03005	2103C>T	Ala701Ala	Fic family protein
NC_020125.1	627400	G	A	844/844	synonymous_variant	LOW		G148_RS03005	2112G>A	Val704Val	Fic family protein
NC_020125.1	627403	AC	GT	843/844	synonymous_variant	LOW		G148_RS03005	2115_2116delACinsGT	707	Fic family protein
NC_020125.1	627430	G	A	892/893	synonymous_variant	LOW		G148_RS03005	2142G>A	Glu714Glu	Fic family protein
NC_020125.1	627439	A	G	859/859	synonymous_variant	LOW		G148_RS03005	2151A>G	Val717Val	Fic family protein
NC_020125.1	627441	A	G	859/859	missense_variant	MODERATE		G148_RS03005	2153A>G	Asn718Ser	Fic family protein
NC_020125.1	627448	C	T	881/882	synonymous_variant	LOW		G148_RS03005	2160C>T	Asp720Asp	Fic family protein
NC_020125.1	627481	A	G	912/912	synonymous_variant	LOW		G148_RS03005	2193A>G	Val731Val	Fic family protein
NC_020125.1	627487	C	T	915/915	synonymous_variant	LOW		G148_RS03005	2199C>T	Thr733Thr	Fic family protein
NC_020125.1	627598	T	C	939/940	synonymous_variant	LOW		G148_RS03005	2310T>C	Ser770Ser	Fic family protein
NC_020125.1	627640	G	A	939/939	synonymous_variant	LOW		G148_RS03005	2352G>A	Gly784Gly	Fic family protein
NC_020125.1	627646	G	A	935/936	synonymous_variant	LOW		G148_RS03005	2358G>A	Arg786Arg	Fic family protein
NC_020125.1	627653	T	C	891/892	synonymous_variant	LOW		G148_RS03005	2365T>C	Leu789Leu	Fic family protein
NC_020125.1	627655	A	C	892/892	missense_variant	MODERATE		G148_RS03005	2367A>C	Leu789Phe	Fic family protein
NC_020125.1	627668	G	A	921/924	missense_variant	MODERATE		G148_RS03005	2380G>A	Val794Met	Fic family protein
NC_020125.1	627676	C	T	880/880	synonymous_variant	LOW		G148_RS03005	2388C>T	Asp796Asp	Fic family protein
NC_020125.1	627775	C	T	897/899	synonymous_variant	LOW		G148_RS03005	2487C>T	Asn829Asn	Fic family protein
NC_020125.1	627868	C	T	714/715	synonymous_variant	LOW		G148_RS03005	2580C>T	Gly860Gly	Fic family protein
NC_020125.1	627872	C	T	712/715	synonymous_variant	LOW		G148_RS03005	2584C>T	Leu862Leu	Fic family protein
NC_020125.1	627877	G	A	655/656	synonymous_variant	LOW		G148_RS03005	2589G>A	Gly863Gly	Fic family protein
NC_020125.1	627880	T	C	653/656	synonymous_variant	LOW		G148_RS03005	2592T>C	Tyr864Tyr	Fic family protein
NC_020125.1	627895	AA	GG	667/668	missense_variant	MODERATE		G148_RS03005	2607_2608delAAinsGG	Ile870Val	Fic family protein
NC_020125.1	627907	A	G	719/720	synonymous_variant	LOW		G148_RS03005	2619A>G	Val873Val	Fic family protein
NC_020125.1	627922	A	G	695/695	synonymous_variant	LOW		G148_RS03005	2634A>G	Val878Val	Fic family protein
NC_020125.1	627937	T	C	687/687	synonymous_variant	LOW		G148_RS03005	2649T>C	Asp883Asp	Fic family protein
NC_020125.1	627949	A	G	689/690	synonymous_variant	LOW		G148_RS03005	2661A>G	Pro887Pro	Fic family protein
NC_020125.1	627958	A	C	648/650	synonymous_variant	LOW		G148_RS03005	2670A>C	Val890Val	Fic family protein
NC_020125.1	627961	A	G	647/650	synonymous_variant	LOW		G148_RS03005	2673A>G	Leu891Leu	Fic family protein
NC_020125.1	627967	C	T	668/670	synonymous_variant	LOW		G148_RS03005	2679C>T	Ser893Ser	Fic family protein
NC_020125.1	627979	T	C	656/656	synonymous_variant	LOW		G148_RS03005	2691T>C	Ser897Ser	Fic family protein
NC_020125.1	627991	GT	AC	676/677	synonymous_variant	LOW		G148_RS03005	2703_2704delGTinsAC	903	Fic family protein
NC_020125.1	627994	G	A	676/677	synonymous_variant	LOW		G148_RS03005	2706G>A	Leu902Leu	Fic family protein
NC_020125.1	628102	T	G	885/886	synonymous_variant	LOW		G148_RS03005	2814T>G	Ala938Ala	Fic family protein
NC_020125.1	628105	C	T	883/886	synonymous_variant	LOW		G148_RS03005	2817C>T	Asn939Asn	Fic family protein
NC_020125.1	628136	G	A	920/921	missense_variant	MODERATE		G148_RS03005	2848G>A	Asp950Asn	Fic family protein
NC_020125.1	628153	C	T	908/910	synonymous_variant	LOW		G148_RS03005	2865C>T	Ala955Ala	Fic family protein
NC_020125.1	628156	C	T	909/910	synonymous_variant	LOW		G148_RS03005	2868C>T	Asn956Asn	Fic family protein
NC_020125.1	641047	G	T	794/796	synonymous_variant	LOW		G148_RS03050	1206C>A	Leu402Leu	Fic family protein
NC_020125.1	659342	T	C	748/754	missense_variant	MODERATE		G148_RS03140	457T>C	Phe153Leu	Fic family protein
NC_020125.1	661360	CC	TA	792/794	upstream_gene_variant	MODIFIER		G148_RS03145	-1128_-1127delGGinsTA		Fic family protein
NC_020125.1	661382	A	G	827/828	upstream_gene_variant	MODIFIER		G148_RS03145	-1149T>C		Fic family protein
NC_020125.1	661391	G	A	823/824	upstream_gene_variant	MODIFIER		G148_RS03145	-1158C>T		Fic family protein
NC_020125.1	661396	T	C	818/820	upstream_gene_variant	MODIFIER		G148_RS03145	-1163A>G		Fic family protein
NC_020125.1	661401	C	T	835/837	upstream_gene_variant	MODIFIER		G148_RS03145	-1168G>A		Fic family protein
NC_020125.1	661472	C	T	791/792	upstream_gene_variant	MODIFIER		G148_RS03145	-1239G>A		Fic family protein
NC_020125.1	661474	A	T	792/792	upstream_gene_variant	MODIFIER		G148_RS03145	-1241T>A		Fic family protein
NC_020125.1	661523	C	T	822/823	upstream_gene_variant	MODIFIER		G148_RS03145	-1290G>A		Fic family protein
NC_020125.1	661529	G	A	819/820	upstream_gene_variant	MODIFIER		G148_RS03145	-1296C>T		Fic family protein
NC_020125.1	661541	G	A	765/766	upstream_gene_variant	MODIFIER		G148_RS03145	-1308C>T		Fic family protein
NC_020125.1	661544	G	A	764/766	upstream_gene_variant	MODIFIER		G148_RS03145	-1311C>T		Fic family protein
NC_020125.1	661552	A	C	793/794	upstream_gene_variant	MODIFIER		G148_RS03145	-1319T>G		Fic family protein
NC_020125.1	661565	G	A	775/775	upstream_gene_variant	MODIFIER		G148_RS03145	-1332C>T		Fic family protein
NC_020125.1	661568	A	G	774/775	upstream_gene_variant	MODIFIER		G148_RS03145	-1335T>C		Fic family protein
NC_020125.1	661616	T	G	766/767	upstream_gene_variant	MODIFIER		G148_RS03145	-1383A>C		Fic family protein
NC_020125.1	661619	C	T	765/767	upstream_gene_variant	MODIFIER		G148_RS03145	-1386G>A		Fic family protein
NC_020125.1	661625	A	G	753/754	upstream_gene_variant	MODIFIER		G148_RS03145	-1392T>C		Fic family protein
NC_020125.1	661628	T	C	754/754	upstream_gene_variant	MODIFIER		G148_RS03145	-1395A>G		Fic family protein
NC_020125.1	661666	AA	GG	775/777	missense_variant	MODERATE		G148_RS03160	13_14delAAinsGG	Lys5Gly	Fic family protein
NC_020125.1	661673	A	G	835/836	missense_variant	MODERATE		G148_RS03160	20A>G	Tyr7Cys	Fic family protein
NC_020125.1	661722	A	G	824/824	synonymous_variant	LOW		G148_RS03160	69A>G	Thr23Thr	Fic family protein
NC_020125.1	661760	T	C	853/857	missense_variant	MODERATE		G148_RS03160	107T>C	Ile36Thr	Fic family protein
NC_020125.1	661785	G	A	869/871	synonymous_variant	LOW		G148_RS03160	132G>A	Lys44Lys	Fic family protein
NC_020125.1	661791	C	T	873/873	synonymous_variant	LOW		G148_RS03160	138C>T	Asp46Asp	Fic family protein
NC_020125.1	661808	C	T	850/850	missense_variant	MODERATE		G148_RS03160	155C>T	Ser52Leu	Fic family protein
NC_020125.1	661812	A	G	824/825	synonymous_variant	LOW		G148_RS03160	159A>G	Ala53Ala	Fic family protein
NC_020125.1	661818	G	A	838/840	synonymous_variant	LOW		G148_RS03160	165G>A	Leu55Leu	Fic family protein
NC_020125.1	661824	C	T	851/851	synonymous_variant	LOW		G148_RS03160	171C>T	Ser57Ser	Fic family protein
NC_020125.1	661833	T	A	847/847	synonymous_variant	LOW		G148_RS03160	180T>A	Val60Val	Fic family protein
NC_020125.1	661840	C	A	860/861	missense_variant	MODERATE		G148_RS03160	187C>A	Leu63Ile	Fic family protein
NC_020125.1	661872	A	G	813/816	synonymous_variant	LOW		G148_RS03160	219A>G	Leu73Leu	Fic family protein
NC_020125.1	661980	G	A	761/762	synonymous_variant	LOW		G148_RS03160	327G>A	Leu109Leu	Fic family protein
NC_020125.1	661985	AC	GT	669/671	missense_variant	MODERATE		G148_RS03160	332_333delACinsGT	His111Arg	Fic family protein
NC_020125.1	661988	CAA	ACG	670/671	missense_variant	MODERATE		G148_RS03160	335_337delCAAinsACG	SerThr112TyrAla	Fic family protein
NC_020125.1	661992	C	T	670/671	synonymous_variant	LOW		G148_RS03160	339C>T	Thr113Thr	Fic family protein
NC_020125.1	662028	C	T	794/795	synonymous_variant	LOW		G148_RS03160	375C>T	Tyr125Tyr	Fic family protein
NC_020125.1	662058	G	A	840/842	synonymous_variant	LOW		G148_RS03160	405G>A	Ala135Ala	Fic family protein
NC_020125.1	662064	C	T	808/809	synonymous_variant	LOW		G148_RS03160	411C>T	Val137Val	Fic family protein
NC_020125.1	662067	C	T	809/809	synonymous_variant	LOW		G148_RS03160	414C>T	Phe138Phe	Fic family protein
NC_020125.1	662076	G	A	840/842	synonymous_variant	LOW		G148_RS03160	423G>A	Ala141Ala	Fic family protein
NC_020125.1	662163	G	C	918/923	synonymous_variant	LOW		G148_RS03160	510G>C	Val170Val	Fic family protein
NC_020125.1	662199	A	G	940/940	synonymous_variant	LOW		G148_RS03160	546A>G	Arg182Arg	Fic family protein
NC_020125.1	662225	G	A	878/883	missense_variant	MODERATE		G148_RS03160	572G>A	Ser191Asn	Fic family protein
NC_020125.1	662249	C	T	862/863	missense_variant	MODERATE		G148_RS03160	596C>T	Ala199Val	Fic family protein
NC_020125.1	662280	A	G	901/901	synonymous_variant	LOW		G148_RS03160	627A>G	Arg209Arg	Fic family protein
NC_020125.1	662354	A	T	919/919	missense_variant	MODERATE		G148_RS03160	701A>T	Glu234Val	Fic family protein
NC_020125.1	662415	T	C	944/945	synonymous_variant	LOW		G148_RS03160	762T>C	Ser254Ser	Fic family protein
NC_020125.1	662433	T	C	920/923	synonymous_variant	LOW		G148_RS03160	780T>C	Phe260Phe	Fic family protein
NC_020125.1	662478	T	G	907/911	synonymous_variant	LOW		G148_RS03160	825T>G	Gly275Gly	Fic family protein
NC_020125.1	662505	A	G	856/858	synonymous_variant	LOW		G148_RS03160	852A>G	Ser284Ser	Fic family protein
NC_020125.1	662530	T	C	874/874	synonymous_variant	LOW		G148_RS03160	877T>C	Leu293Leu	Fic family protein
NC_020125.1	679370	CC	C	799/832	downstream_gene_variant	MODIFIER		G148_RS03245	*831delG		Fic family protein
NC_020125.1	748173	G	A	806/806	synonymous_variant	LOW	rplV	G148_RS03580	312G>A	Arg104Arg	Fic family protein
NC_020125.1	780566	C	T	830/831	synonymous_variant	LOW		G148_RS03785	510C>T	His170His	Fic family protein
NC_020125.1	780574	TT	CC	815/816	missense_variant	MODERATE		G148_RS03785	518_519delTTinsCC	Ile173Thr	Fic family protein
NC_020125.1	780585	G	A	849/851	missense_variant	MODERATE		G148_RS03785	529G>A	Asp177Asn	Fic family protein
NC_020125.1	780620	G	A	813/814	synonymous_variant	LOW		G148_RS03785	564G>A	Pro188Pro	Fic family protein
NC_020125.1	780638	C	T	787/789	synonymous_variant	LOW		G148_RS03785	582C>T	Asn194Asn	Fic family protein
NC_020125.1	780641	G	A	789/789	synonymous_variant	LOW		G148_RS03785	585G>A	Glu195Glu	Fic family protein
NC_020125.1	780668	G	A	798/800	synonymous_variant	LOW		G148_RS03785	612G>A	Arg204Arg	Fic family protein
NC_020125.1	780672	A	G	772/776	missense_variant	MODERATE		G148_RS03785	616A>G	Ile206Val	Fic family protein
NC_020125.1	780689	G	A	788/790	synonymous_variant	LOW		G148_RS03785	633G>A	Arg211Arg	Fic family protein
NC_020125.1	780692	T	G	789/790	synonymous_variant	LOW		G148_RS03785	636T>G	Val212Val	Fic family protein
NC_020125.1	780698	C	T	815/816	synonymous_variant	LOW		G148_RS03785	642C>T	His214His	Fic family protein
NC_020125.1	780704	C	T	784/785	synonymous_variant	LOW		G148_RS03785	648C>T	Asp216Asp	Fic family protein
NC_020125.1	780722	C	T	714/714	synonymous_variant	LOW		G148_RS03785	666C>T	Ser222Ser	Fic family protein
NC_020125.1	780725	C	T	712/714	synonymous_variant	LOW		G148_RS03785	669C>T	Val223Val	Fic family protein
NC_020125.1	780728	T	C	713/714	synonymous_variant	LOW		G148_RS03785	672T>C	Ser224Ser	Fic family protein
NC_020125.1	780731	T	C	713/714	synonymous_variant	LOW		G148_RS03785	675T>C	Asn225Asn	Fic family protein
NC_020125.1	780734	C	T	713/714	synonymous_variant	LOW		G148_RS03785	678C>T	Thr226Thr	Fic family protein
NC_020125.1	780774	C	T	826/829	missense_variant	MODERATE		G148_RS03785	718C>T	His240Tyr	Fic family protein
NC_020125.1	780800	A	G	761/765	synonymous_variant	LOW		G148_RS03785	744A>G	Gly248Gly	Fic family protein
NC_020125.1	780803	G	T	754/765	synonymous_variant	LOW		G148_RS03785	747G>T	Gly249Gly	Fic family protein
NC_020125.1	780806	G	A	758/761	synonymous_variant	LOW		G148_RS03785	750G>A	Arg250Arg	Fic family protein
NC_020125.1	780848	C	T	824/827	synonymous_variant	LOW		G148_RS03785	792C>T	Gly264Gly	Fic family protein
NC_020125.1	780875	A	G	858/859	synonymous_variant	LOW		G148_RS03785	819A>G	Gly273Gly	Fic family protein
NC_020125.1	780915	C	T	718/719	synonymous_variant	LOW		G148_RS03785	859C>T	Leu287Leu	Fic family protein
NC_020125.1	780917	A	G	718/719	synonymous_variant	LOW		G148_RS03785	861A>G	Leu287Leu	Fic family protein
NC_020125.1	780920	C	A	719/719	synonymous_variant	LOW		G148_RS03785	864C>A	Ile288Ile	Fic family protein
NC_020125.1	780926	G	A	795/795	synonymous_variant	LOW		G148_RS03785	870G>A	Val290Val	Fic family protein
NC_020125.1	780959	G	A	780/782	synonymous_variant	LOW		G148_RS03785	903G>A	Leu301Leu	Fic family protein
NC_020125.1	782393	GG	G	762/779	frameshift_variant	HIGH		G148_RS03790	1413delG	Ter472fs	Fic family protein
NC_020125.1	783054	G	A	851/851	synonymous_variant	LOW		G148_RS03795	552G>A	Gln184Gln	Fic family protein
NC_020125.1	783111	T	C	816/817	synonymous_variant	LOW		G148_RS03795	609T>C	Asn203Asn	Fic family protein
NC_020125.1	783144	A	G	817/818	synonymous_variant	LOW		G148_RS03795	642A>G	Glu214Glu	Fic family protein
NC_020125.1	783210	C	T	785/786	synonymous_variant	LOW		G148_RS03795	708C>T	Pro236Pro	Fic family protein
NC_020125.1	783231	C	T	780/780	synonymous_variant	LOW		G148_RS03795	729C>T	Pro243Pro	Fic family protein
NC_020125.1	783237	T	C	757/757	synonymous_variant	LOW		G148_RS03795	735T>C	Thr245Thr	Fic family protein
NC_020125.1	783240	G	A	754/757	synonymous_variant	LOW		G148_RS03795	738G>A	Lys246Lys	Fic family protein
NC_020125.1	783269	A	T	784/784	missense_variant	MODERATE		G148_RS03795	767A>T	Lys256Ile	Fic family protein
NC_020125.1	783342	T	C	765/770	synonymous_variant	LOW		G148_RS03795	840T>C	Thr280Thr	Fic family protein
NC_020125.1	783357	C	T	769/773	synonymous_variant	LOW		G148_RS03795	855C>T	Asp285Asp	Fic family protein
NC_020125.1	783447	GG	AA	769/770	missense_variant	MODERATE		G148_RS03800	10_11delGGinsAA	Gly4Lys	Fic family protein
NC_020125.1	783617	A	G	772/772	synonymous_variant	LOW		G148_RS03800	180A>G	Leu60Leu	Fic family protein
NC_020125.1	783719	A	G	786/787	synonymous_variant	LOW		G148_RS03800	282A>G	Lys94Lys	Fic family protein
NC_020125.1	783725	G	T	779/782	synonymous_variant	LOW		G148_RS03800	288G>T	Leu96Leu	Fic family protein
NC_020125.1	783755	T	C	787/788	synonymous_variant	LOW		G148_RS03800	318T>C	Tyr106Tyr	Fic family protein
NC_020125.1	783759	A	G	767/767	missense_variant	MODERATE		G148_RS03800	322A>G	Ile108Val	Fic family protein
NC_020125.1	783785	T	C	808/810	synonymous_variant	LOW		G148_RS03800	348T>C	Phe116Phe	Fic family protein
NC_020125.1	783798	T	C	819/819	synonymous_variant	LOW		G148_RS03800	361T>C	Leu121Leu	Fic family protein
NC_020125.1	783818	A	G	825/825	synonymous_variant	LOW		G148_RS03800	381A>G	Gln127Gln	Fic family protein
NC_020125.1	783822	A	G	803/805	missense_variant	MODERATE		G148_RS03800	385A>G	Lys129Glu	Fic family protein
NC_020125.1	783833	T	C	750/754	synonymous_variant	LOW		G148_RS03800	396T>C	Ile132Ile	Fic family protein
NC_020125.1	783845	T	C	758/758	synonymous_variant	LOW		G148_RS03800	408T>C	Asn136Asn	Fic family protein
NC_020125.1	783859	T	C	767/769	missense_variant	MODERATE		G148_RS03800	422T>C	Ile141Thr	Fic family protein
NC_020125.1	783872	T	C	768/771	synonymous_variant	LOW		G148_RS03800	435T>C	Asn145Asn	Fic family protein
NC_020125.1	783878	A	C	741/748	synonymous_variant	LOW		G148_RS03800	441A>C	Thr147Thr	Fic family protein
NC_020125.1	783883	C	A	692/693	missense_variant	MODERATE		G148_RS03800	446C>A	Ala149Asp	Fic family protein
NC_020125.1	783908	C	T	737/738	synonymous_variant	LOW		G148_RS03800	471C>T	Tyr157Tyr	Fic family protein
NC_020125.1	783929	C	T	611/611	synonymous_variant	LOW		G148_RS03800	492C>T	Ser164Ser	Fic family protein
NC_020125.1	783953	CG	AA	466/467	missense_variant	MODERATE		G148_RS03800	516_517delCGinsAA	AspGly172GluSer	Fic family protein
NC_020125.1	783956	TT	CC	466/467	synonymous_variant	LOW		G148_RS03800	519_520delTTinsCC	175	Fic family protein
NC_020125.1	783962	C	T	517/518	synonymous_variant	LOW		G148_RS03800	525C>T	Ala175Ala	Fic family protein
NC_020125.1	783967	G	A	539/539	missense_variant	MODERATE		G148_RS03800	530G>A	Ser177Asn	Fic family protein
NC_020125.1	784038	G	A	414/414	missense_variant	MODERATE		G148_RS03800	601G>A	Glu201Lys	Fic family protein
NC_020125.1	784041	C	G	414/414	missense_variant	MODERATE		G148_RS03800	604C>G	Leu202Val	Fic family protein
NC_020125.1	784045	GGA	AAG	410/414	missense_variant	MODERATE		G148_RS03800	608_610delGGAinsAAG	GlyLys203GluGlu	Fic family protein
NC_020125.1	784049	A	G	409/414	synonymous_variant	LOW		G148_RS03800	612A>G	Lys204Lys	Fic family protein
NC_020125.1	784054	C	CT	413/414	frameshift_variant	HIGH		G148_RS03800	617_618insT	His207fs	Fic family protein
NC_020125.1	784056	C	A	414/414	missense_variant	MODERATE		G148_RS03800	619C>A	His207Asn	Fic family protein
NC_020125.1	784058	CA	C	413/414	frameshift_variant	HIGH		G148_RS03800	622delA	Thr208fs	Fic family protein
NC_020125.1	784063	AT	TG	414/414	missense_variant	MODERATE		G148_RS03800	626_627delATinsTG	Asn209Met	Fic family protein
NC_020125.1	784067	G	T	414/414	synonymous_variant	LOW		G148_RS03800	630G>T	Leu210Leu	Fic family protein
NC_020125.1	784070	T	A	413/414	synonymous_variant	LOW		G148_RS03800	633T>A	Pro211Pro	Fic family protein
NC_020125.1	784073	C	T	414/414	synonymous_variant	LOW		G148_RS03800	636C>T	Thr212Thr	Fic family protein
NC_020125.1	784100	A	T	611/611	synonymous_variant	LOW		G148_RS03800	663A>T	Pro221Pro	Fic family protein
NC_020125.1	784109	G	A	573/574	synonymous_variant	LOW		G148_RS03800	672G>A	Gly224Gly	Fic family protein
NC_020125.1	784119	C	T	482/485	missense_variant	MODERATE		G148_RS03800	682C>T	Leu228Phe	Fic family protein
NC_020125.1	784121	T	A	481/485	synonymous_variant	LOW		G148_RS03800	684T>A	Leu228Leu	Fic family protein
NC_020125.1	784139	G	A	486/486	synonymous_variant	LOW		G148_RS03800	702G>A	Arg234Arg	Fic family protein
NC_020125.1	784148	T	C	448/450	synonymous_variant	LOW		G148_RS03800	711T>C	Asp237Asp	Fic family protein
NC_020125.1	784155	C	T	441/442	synonymous_variant	LOW		G148_RS03800	718C>T	Leu240Leu	Fic family protein
NC_020125.1	784165	T	G	442/443	missense_variant	MODERATE		G148_RS03800	728T>G	Leu243Arg	Fic family protein
NC_020125.1	784169	GA	AC	442/443	missense_variant	MODERATE		G148_RS03800	732_733delGAinsAC	Lys245Gln	Fic family protein
NC_020125.1	784172	G	A	441/443	synonymous_variant	LOW		G148_RS03800	735G>A	Lys245Lys	Fic family protein
NC_020125.1	784176	A	T	443/443	missense_variant	MODERATE		G148_RS03800	739A>T	Ile247Leu	Fic family protein
NC_020125.1	784181	G	A	529/529	synonymous_variant	LOW		G148_RS03800	744G>A	Gly248Gly	Fic family protein
NC_020125.1	784214	C	T	560/560	synonymous_variant	LOW		G148_RS03800	777C>T	Leu259Leu	Fic family protein
NC_020125.1	784217	A	G	559/560	synonymous_variant	LOW		G148_RS03800	780A>G	Lys260Lys	Fic family protein
NC_020125.1	784227	A	G	427/429	missense_variant	MODERATE		G148_RS03800	790A>G	Arg264Gly	Fic family protein
NC_020125.1	784229	AA	GG	429/429	missense_variant	MODERATE		G148_RS03800	792_793delAAinsGG	Ile265Val	Fic family protein
NC_020125.1	784236	AGC	GAT	429/429	missense_variant	MODERATE		G148_RS03800	799_801delAGCinsGAT	Ser267Asp	Fic family protein
NC_020125.1	784241	G	A	429/429	synonymous_variant	LOW		G148_RS03800	804G>A	Thr268Thr	Fic family protein
NC_020125.1	784243	CG	TA	428/429	missense_variant	MODERATE		G148_RS03800	806_807delCGinsTA	Ala269Val	Fic family protein
NC_020125.1	784247	G	T	428/429	missense_variant	MODERATE		G148_RS03800	810G>T	Glu270Asp	Fic family protein
NC_020125.1	784251	C	T	428/429	synonymous_variant	LOW		G148_RS03800	814C>T	Leu272Leu	Fic family protein
NC_020125.1	784305	T	C	510/510	synonymous_variant	LOW		G148_RS03800	868T>C	Leu290Leu	Fic family protein
NC_020125.1	784314	A	C	504/505	synonymous_variant	LOW		G148_RS03800	877A>C	Arg293Arg	Fic family protein
NC_020125.1	784316	G	C	505/505	missense_variant	MODERATE		G148_RS03800	879G>C	Arg293Ser	Fic family protein
NC_020125.1	784322	G	A	564/564	synonymous_variant	LOW		G148_RS03800	885G>A	Glu295Glu	Fic family protein
NC_020125.1	784337	G	A	545/545	synonymous_variant	LOW		G148_RS03800	900G>A	Val300Val	Fic family protein
NC_020125.1	784382	T	G	781/782	missense_variant	MODERATE		G148_RS03800	945T>G	Asp315Glu	Fic family protein
NC_020125.1	784397	A	G	736/736	synonymous_variant	LOW		G148_RS03800	960A>G	Arg320Arg	Fic family protein
NC_020125.1	784406	C	T	699/702	synonymous_variant	LOW		G148_RS03800	969C>T	Leu323Leu	Fic family protein
NC_020125.1	784412	T	C	609/609	synonymous_variant	LOW		G148_RS03800	975T>C	Asp325Asp	Fic family protein
NC_020125.1	784415	A	T	605/609	synonymous_variant	LOW		G148_RS03800	978A>T	Gly326Gly	Fic family protein
NC_020125.1	784418	GC	TT	608/609	missense_variant	MODERATE		G148_RS03800	981_982delGCinsTT	Glu327Asp	Fic family protein
NC_020125.1	784421	A	G	609/609	synonymous_variant	LOW		G148_RS03800	984A>G	Leu328Leu	Fic family protein
NC_020125.1	784424	AT	GC	607/609	missense_variant	MODERATE		G148_RS03800	987_988delATinsGC	Phe330Leu	Fic family protein
NC_020125.1	784451	T	C	734/737	synonymous_variant	LOW		G148_RS03800	1014T>C	Gly338Gly	Fic family protein
NC_020125.1	784460	A	C	671/672	missense_variant	MODERATE		G148_RS03800	1023A>C	Gln341His	Fic family protein
NC_020125.1	784463	A	G	670/672	synonymous_variant	LOW		G148_RS03800	1026A>G	Gly342Gly	Fic family protein
NC_020125.1	784472	G	A	682/683	synonymous_variant	LOW		G148_RS03800	1035G>A	Lys345Lys	Fic family protein
NC_020125.1	784491	T	C	638/638	missense_variant	MODERATE		G148_RS03800	1054T>C	Tyr352His	Fic family protein
NC_020125.1	784496	T	C	634/635	synonymous_variant	LOW		G148_RS03800	1059T>C	Phe353Phe	Fic family protein
NC_020125.1	784514	A	G	620/621	synonymous_variant	LOW		G148_RS03800	1077A>G	Lys359Lys	Fic family protein
NC_020125.1	784540	A	G	673/675	missense_variant	MODERATE		G148_RS03800	1103A>G	Asn368Ser	Fic family protein
NC_020125.1	784547	C	T	706/706	synonymous_variant	LOW		G148_RS03800	1110C>T	Thr370Thr	Fic family protein
NC_020125.1	784574	C	A	730/732	synonymous_variant	LOW		G148_RS03800	1137C>A	Ile379Ile	Fic family protein
NC_020125.1	784588	GCCGC	AT	576/577	upstream_gene_variant	MODIFIER		G148_RS03805	-210_-206delGCCGCinsAT		Fic family protein
NC_020125.1	784606	G	A	742/744	upstream_gene_variant	MODIFIER		G148_RS03805	-192G>A		Fic family protein
NC_020125.1	784624	CA	TG	751/752	upstream_gene_variant	MODIFIER		G148_RS03805	-174_-173delCAinsTG		Fic family protein
NC_020125.1	784675	G	CA	681/692	upstream_gene_variant	MODIFIER		G148_RS03805	-123delGinsCA		Fic family protein
NC_020125.1	784682	G	A	747/749	upstream_gene_variant	MODIFIER		G148_RS03805	-116G>A		Fic family protein
NC_020125.1	784722	T	C	839/840	upstream_gene_variant	MODIFIER		G148_RS03805	-76T>C		Fic family protein
NC_020125.1	784743	A	G	843/844	upstream_gene_variant	MODIFIER		G148_RS03805	-55A>G		Fic family protein
NC_020125.1	784839	T	C	771/774	synonymous_variant	LOW		G148_RS03805	42T>C	Ser14Ser	Fic family protein
NC_020125.1	784854	T	G	744/749	synonymous_variant	LOW		G148_RS03805	57T>G	Ser19Ser	Fic family protein
NC_020125.1	784864	G	A	688/691	missense_variant	MODERATE		G148_RS03805	67G>A	Val23Ile	Fic family protein
NC_020125.1	784866	T	A	691/691	synonymous_variant	LOW		G148_RS03805	69T>A	Val23Val	Fic family protein
NC_020125.1	784869	G	C	691/691	missense_variant	MODERATE		G148_RS03805	72G>C	Leu24Phe	Fic family protein
NC_020125.1	784878	C	T	740/744	synonymous_variant	LOW		G148_RS03805	81C>T	Cys27Cys	Fic family protein
NC_020125.1	784920	A	T	662/663	synonymous_variant	LOW		G148_RS03805	123A>T	Ala41Ala	Fic family protein
NC_020125.1	784923	G	A	661/663	synonymous_variant	LOW		G148_RS03805	126G>A	Gln42Gln	Fic family protein
NC_020125.1	784929	TAG	CCA	577/578	missense_variant	MODERATE		G148_RS03805	132_134delTAGinsCCA	Arg45Gln	Fic family protein
NC_020125.1	784935	T	C	577/578	synonymous_variant	LOW		G148_RS03805	138T>C	Ser46Ser	Fic family protein
NC_020125.1	784950	GTTT	TAGC	554/555	missense_variant	MODERATE		G148_RS03805	153_156delGTTTinsTAGC	Phe52Ser	Fic family protein
NC_020125.1	784962	AT	GC	637/638	missense_variant	MODERATE		G148_RS03805	165_166delATinsGC	Phe56Leu	Fic family protein
NC_020125.1	784968	T	A	685/685	synonymous_variant	LOW		G148_RS03805	171T>A	Ile57Ile	Fic family protein
NC_020125.1	784977	C	T	731/732	synonymous_variant	LOW		G148_RS03805	180C>T	His60His	Fic family protein
NC_020125.1	784983	A	G	697/699	synonymous_variant	LOW		G148_RS03805	186A>G	Gln62Gln	Fic family protein
NC_020125.1	785017	C	A	691/691	missense_variant	MODERATE		G148_RS03805	220C>A	Gln74Lys	Fic family protein
NC_020125.1	785025	C	A	674/674	synonymous_variant	LOW		G148_RS03805	228C>A	Gly76Gly	Fic family protein
NC_020125.1	785040	G	A	614/615	synonymous_variant	LOW		G148_RS03805	243G>A	Leu81Leu	Fic family protein
NC_020125.1	785055	G	A	641/641	synonymous_variant	LOW		G148_RS03805	258G>A	Ala86Ala	Fic family protein
NC_020125.1	785115	C	T	672/674	synonymous_variant	LOW		G148_RS03805	318C>T	Thr106Thr	Fic family protein
NC_020125.1	785136	C	T	664/666	synonymous_variant	LOW		G148_RS03805	339C>T	Gly113Gly	Fic family protein
NC_020125.1	785142	G	A	656/657	synonymous_variant	LOW		G148_RS03805	345G>A	Lys115Lys	Fic family protein
NC_020125.1	785187	T	C	685/685	synonymous_variant	LOW		G148_RS03805	390T>C	Asn130Asn	Fic family protein
NC_020125.1	785202	T	C	605/609	synonymous_variant	LOW		G148_RS03805	405T>C	Gly135Gly	Fic family protein
NC_020125.1	785205	GA	AG	605/609	missense_variant	MODERATE		G148_RS03805	408_409delGAinsAG	Ile137Val	Fic family protein
NC_020125.1	785211	T	C	634/634	synonymous_variant	LOW		G148_RS03805	414T>C	Thr138Thr	Fic family protein
NC_020125.1	785244	G	A	702/702	synonymous_variant	LOW		G148_RS03805	447G>A	Ala149Ala	Fic family protein
NC_020125.1	785262	AT	GC	671/672	missense_variant	MODERATE		G148_RS03805	465_466delATinsGC	Ser156Pro	Fic family protein
NC_020125.1	785268	T	C	688/690	synonymous_variant	LOW		G148_RS03805	471T>C	Ser157Ser	Fic family protein
NC_020125.1	785282	TAGTTAT	T	708/716	disruptive_inframe_deletion	MODERATE		G148_RS03805	486_491delAGTTAT	Ile162_Val163del	Fic family protein
NC_020125.1	785331	G	A	709/709	synonymous_variant	LOW		G148_RS03805	534G>A	Glu178Glu	Fic family protein
NC_020125.1	785437	A	G	810/813	upstream_gene_variant	MODIFIER		G148_RS03810	-52A>G		Fic family protein
NC_020125.1	785447	A	G	812/814	upstream_gene_variant	MODIFIER		G148_RS03810	-42A>G		Fic family protein
NC_020125.1	785454	C	T	830/833	upstream_gene_variant	MODIFIER		G148_RS03810	-35C>T		Fic family protein
NC_020125.1	785477	AA	A	844/845	upstream_gene_variant	MODIFIER		G148_RS03810	-11delA		Fic family protein
NC_020125.1	785504	C	G	847/848	missense_variant	MODERATE		G148_RS03810	16C>G	Gln6Glu	Fic family protein
NC_020125.1	785546	C	T	831/833	synonymous_variant	LOW		G148_RS03810	58C>T	Leu20Leu	Fic family protein
NC_020125.1	785551	T	A	787/787	synonymous_variant	LOW		G148_RS03810	63T>A	Gly21Gly	Fic family protein
NC_020125.1	785554	A	T	778/787	synonymous_variant	LOW		G148_RS03810	66A>T	Gly22Gly	Fic family protein
NC_020125.1	785635	G	A	843/845	synonymous_variant	LOW		G148_RS03810	147G>A	Thr49Thr	Fic family protein
NC_020125.1	785653	A	G	848/849	synonymous_variant	LOW		G148_RS03810	165A>G	Gly55Gly	Fic family protein
NC_020125.1	785686	T	C	829/831	synonymous_variant	LOW		G148_RS03810	198T>C	Asn66Asn	Fic family protein
NC_020125.1	785689	A	C	829/831	synonymous_variant	LOW		G148_RS03810	201A>C	Ile67Ile	Fic family protein
NC_020125.1	785743	C	G	733/735	synonymous_variant	LOW		G148_RS03810	255C>G	Ala85Ala	Fic family protein
NC_020125.1	785746	A	G	733/735	synonymous_variant	LOW		G148_RS03810	258A>G	Val86Val	Fic family protein
NC_020125.1	785749	A	G	734/735	synonymous_variant	LOW		G148_RS03810	261A>G	Glu87Glu	Fic family protein
NC_020125.1	785764	G	A	743/743	synonymous_variant	LOW		G148_RS03810	276G>A	Lys92Lys	Fic family protein
NC_020125.1	785773	G	A	775/777	synonymous_variant	LOW		G148_RS03810	285G>A	Val95Val	Fic family protein
NC_020125.1	785791	T	C	775/777	synonymous_variant	LOW		G148_RS03810	303T>C	Asn101Asn	Fic family protein
NC_020125.1	785809	T	A	731/732	synonymous_variant	LOW		G148_RS03810	321T>A	Ala107Ala	Fic family protein
NC_020125.1	785812	T	G	731/732	synonymous_variant	LOW		G148_RS03810	324T>G	Ala108Ala	Fic family protein
NC_020125.1	785905	A	G	709/710	synonymous_variant	LOW		G148_RS03810	417A>G	Glu139Glu	Fic family protein
NC_020125.1	785941	G	T	720/720	synonymous_variant	LOW		G148_RS03810	453G>T	Leu151Leu	Fic family protein
NC_020125.1	785953	G	A	686/687	synonymous_variant	LOW		G148_RS03810	465G>A	Glu155Glu	Fic family protein
NC_020125.1	785956	A	G	686/687	synonymous_variant	LOW		G148_RS03810	468A>G	Gln156Gln	Fic family protein
NC_020125.1	785989	A	G	701/702	synonymous_variant	LOW		G148_RS03810	501A>G	Gln167Gln	Fic family protein
NC_020125.1	786007	G	A	725/726	synonymous_variant	LOW		G148_RS03810	519G>A	Glu173Glu	Fic family protein
NC_020125.1	786028	G	A	725/725	synonymous_variant	LOW		G148_RS03810	540G>A	Gly180Gly	Fic family protein
NC_020125.1	786052	T	G	752/755	synonymous_variant	LOW		G148_RS03810	564T>G	Gly188Gly	Fic family protein
NC_020125.1	793506	T	TTTTTAACAGGGATGT	839/843	upstream_gene_variant	MODIFIER		G148_RS03845	-1108_-1107insTTTTAACAGGGATGT		Fic family protein
NC_020125.1	797929	C	T	832/834	missense_variant	MODERATE	clpB	G148_RS03860	455C>T	Ser152Leu	Fic family protein
NC_020125.1	799857	G	A	790/791	missense_variant	MODERATE	clpB	G148_RS03860	2383G>A	Val795Ile	Fic family protein
NC_020125.1	802601	T	C	824/828	synonymous_variant	LOW		G148_RS03870	768T>C	Gly256Gly	Fic family protein
NC_020125.1	802616	C	T	857/861	synonymous_variant	LOW		G148_RS03870	783C>T	Ser261Ser	Fic family protein
NC_020125.1	802628	G	A	865/866	synonymous_variant	LOW		G148_RS03870	795G>A	Gly265Gly	Fic family protein
NC_020125.1	802634	A	G	850/851	synonymous_variant	LOW		G148_RS03870	801A>G	Lys267Lys	Fic family protein
NC_020125.1	802673	T	C	836/837	synonymous_variant	LOW		G148_RS03870	840T>C	Pro280Pro	Fic family protein
NC_020125.1	802679	T	C	831/832	synonymous_variant	LOW		G148_RS03870	846T>C	Ser282Ser	Fic family protein
NC_020125.1	802686	A	G	797/798	missense_variant	MODERATE		G148_RS03870	853A>G	Ile285Val	Fic family protein
NC_020125.1	802688	A	T	798/798	synonymous_variant	LOW		G148_RS03870	855A>T	Ile285Ile	Fic family protein
NC_020125.1	802697	T	G	855/855	synonymous_variant	LOW		G148_RS03870	864T>G	Gly288Gly	Fic family protein
NC_020125.1	802724	A	G	769/770	synonymous_variant	LOW		G148_RS03870	891A>G	Glu297Glu	Fic family protein
NC_020125.1	802727	A	G	770/770	synonymous_variant	LOW		G148_RS03870	894A>G	Ala298Ala	Fic family protein
NC_020125.1	802730	CG	TA	769/770	missense_variant	MODERATE		G148_RS03870	897_898delCGinsTA	Val300Ile	Fic family protein
NC_020125.1	802742	G	A	748/751	synonymous_variant	LOW		G148_RS03870	909G>A	Val303Val	Fic family protein
NC_020125.1	802745	T	C	749/751	synonymous_variant	LOW		G148_RS03870	912T>C	Ala304Ala	Fic family protein
NC_020125.1	802748	T	C	751/751	synonymous_variant	LOW		G148_RS03870	915T>C	Leu305Leu	Fic family protein
NC_020125.1	802754	T	C	825/826	synonymous_variant	LOW		G148_RS03870	921T>C	Gly307Gly	Fic family protein
NC_020125.1	802772	C	T	802/804	synonymous_variant	LOW		G148_RS03870	939C>T	Asp313Asp	Fic family protein
NC_020125.1	802802	T	G	788/791	synonymous_variant	LOW		G148_RS03870	969T>G	Val323Val	Fic family protein
NC_020125.1	802805	A	G	789/791	synonymous_variant	LOW		G148_RS03870	972A>G	Gln324Gln	Fic family protein
NC_020125.1	802817	T	C	843/843	synonymous_variant	LOW		G148_RS03870	984T>C	Leu328Leu	Fic family protein
NC_020125.1	802832	G	A	802/802	synonymous_variant	LOW		G148_RS03870	999G>A	Lys333Lys	Fic family protein
NC_020125.1	802835	G	A	799/802	synonymous_variant	LOW		G148_RS03870	1002G>A	Ala334Ala	Fic family protein
NC_020125.1	802862	C	G	811/812	synonymous_variant	LOW		G148_RS03870	1029C>G	Ala343Ala	Fic family protein
NC_020125.1	802871	T	C	803/806	synonymous_variant	LOW		G148_RS03870	1038T>C	Phe346Phe	Fic family protein
NC_020125.1	802886	G	A	824/825	synonymous_variant	LOW		G148_RS03870	1053G>A	Leu351Leu	Fic family protein
NC_020125.1	802970	T	A	805/806	synonymous_variant	LOW		G148_RS03870	1137T>A	Leu379Leu	Fic family protein
NC_020125.1	803018	C	T	823/827	synonymous_variant	LOW		G148_RS03870	1185C>T	Asp395Asp	Fic family protein
NC_020125.1	803049	A	G	815/817	missense_variant	MODERATE		G148_RS03870	1216A>G	Thr406Ala	Fic family protein
NC_020125.1	803075	C	T	811/814	synonymous_variant	LOW		G148_RS03870	1242C>T	Ala414Ala	Fic family protein
NC_020125.1	803119	C	T	797/798	missense_variant	MODERATE		G148_RS03870	1286C>T	Ala429Val	Fic family protein
NC_020125.1	803124	AC	TT	749/751	missense_variant	MODERATE		G148_RS03870	1291_1292delACinsTT	Thr431Leu	Fic family protein
NC_020125.1	803154	G	A	806/806	missense_variant	MODERATE		G148_RS03870	1321G>A	Ala441Thr	Fic family protein
NC_020125.1	803162	C	T	811/812	synonymous_variant	LOW		G148_RS03870	1329C>T	Thr443Thr	Fic family protein
NC_020125.1	803174	T	C	826/832	synonymous_variant	LOW		G148_RS03870	1341T>C	Ala447Ala	Fic family protein
NC_020125.1	803183	T	C	833/833	synonymous_variant	LOW		G148_RS03870	1350T>C	Asp450Asp	Fic family protein
NC_020125.1	803195	AC	GA	755/755	missense_variant	MODERATE		G148_RS03870	1362_1363delACinsGA	His455Asn	Fic family protein
NC_020125.1	803198	T	A	754/755	missense_variant	MODERATE		G148_RS03870	1365T>A	His455Gln	Fic family protein
NC_020125.1	803219	A	G	793/795	synonymous_variant	LOW		G148_RS03870	1386A>G	Val462Val	Fic family protein
NC_020125.1	803264	A	C	795/798	synonymous_variant	LOW		G148_RS03870	1431A>C	Pro477Pro	Fic family protein
NC_020125.1	803270	C	A	742/743	synonymous_variant	LOW		G148_RS03870	1437C>A	Val479Val	Fic family protein
NC_020125.1	803273	T	A	741/743	synonymous_variant	LOW		G148_RS03870	1440T>A	Pro480Pro	Fic family protein
NC_020125.1	803279	A	G	703/703	synonymous_variant	LOW		G148_RS03870	1446A>G	Leu482Leu	Fic family protein
NC_020125.1	803283	GA	AC	667/669	missense_variant	MODERATE		G148_RS03870	1450_1451delGAinsAC	Glu484Thr	Fic family protein
NC_020125.1	803331	A	G	699/700	missense_variant	MODERATE		G148_RS03870	1498A>G	Lys500Glu	Fic family protein
NC_020125.1	803342	C	G	705/705	missense_variant	MODERATE		G148_RS03870	1509C>G	Asn503Lys	Fic family protein
NC_020125.1	803364	T	A	726/726	upstream_gene_variant	MODIFIER		G148_RS03865	-1690A>T		Fic family protein
NC_020125.1	803437	C	A	816/817	synonymous_variant	LOW		G148_RS03875	39C>A	Leu13Leu	Fic family protein
NC_020125.1	813950	C	G	812/817	missense_variant	MODERATE	sprA	G148_RS03920	4759G>C	Val1587Leu	Fic family protein
NC_020125.1	826039	T	C	657/658	synonymous_variant	LOW	ruvC	G148_RS03950	129T>C	Pro43Pro	Fic family protein
NC_020125.1	826093	C	T	652/652	synonymous_variant	LOW	ruvC	G148_RS03950	183C>T	Asp61Asp	Fic family protein
NC_020125.1	826096	G	A	652/652	synonymous_variant	LOW	ruvC	G148_RS03950	186G>A	Glu62Glu	Fic family protein
NC_020125.1	826108	C	T	537/537	synonymous_variant	LOW	ruvC	G148_RS03950	198C>T	Asp66Asp	Fic family protein
NC_020125.1	826111	A	G	537/537	synonymous_variant	LOW	ruvC	G148_RS03950	201A>G	Glu67Glu	Fic family protein
NC_020125.1	826114	G	T	534/537	synonymous_variant	LOW	ruvC	G148_RS03950	204G>T	Val68Val	Fic family protein
NC_020125.1	826117	AC	TT	535/537	synonymous_variant	LOW	ruvC	G148_RS03950	207_208delACinsTT	71	Fic family protein
NC_020125.1	826120	A	G	537/537	synonymous_variant	LOW	ruvC	G148_RS03950	210A>G	Leu70Leu	Fic family protein
NC_020125.1	826126	T	A	625/625	synonymous_variant	LOW	ruvC	G148_RS03950	216T>A	Ala72Ala	Fic family protein
NC_020125.1	826132	T	C	652/652	synonymous_variant	LOW	ruvC	G148_RS03950	222T>C	Phe74Phe	Fic family protein
NC_020125.1	826135	T	C	652/652	synonymous_variant	LOW	ruvC	G148_RS03950	225T>C	Tyr75Tyr	Fic family protein
NC_020125.1	826261	C	T	790/791	synonymous_variant	LOW	ruvC	G148_RS03950	351C>T	Gly117Gly	Fic family protein
NC_020125.1	826270	C	T	790/793	synonymous_variant	LOW	ruvC	G148_RS03950	360C>T	Asn120Asn	Fic family protein
NC_020125.1	826276	C	T	757/758	synonymous_variant	LOW	ruvC	G148_RS03950	366C>T	Ser122Ser	Fic family protein
NC_020125.1	826282	A	G	801/802	synonymous_variant	LOW	ruvC	G148_RS03950	372A>G	Glu124Glu	Fic family protein
NC_020125.1	826285	A	G	799/802	synonymous_variant	LOW	ruvC	G148_RS03950	375A>G	Gln125Gln	Fic family protein
NC_020125.1	826324	G	A	835/836	synonymous_variant	LOW	ruvC	G148_RS03950	414G>A	Glu138Glu	Fic family protein
NC_020125.1	826330	T	C	817/819	synonymous_variant	LOW	ruvC	G148_RS03950	420T>C	Pro140Pro	Fic family protein
NC_020125.1	826339	T	C	839/839	synonymous_variant	LOW	ruvC	G148_RS03950	429T>C	Tyr143Tyr	Fic family protein
NC_020125.1	826354	T	C	814/814	synonymous_variant	LOW	ruvC	G148_RS03950	444T>C	Asp148Asp	Fic family protein
NC_020125.1	826358	C	T	747/748	synonymous_variant	LOW	ruvC	G148_RS03950	448C>T	Leu150Leu	Fic family protein
NC_020125.1	826360	A	G	732/732	synonymous_variant	LOW	ruvC	G148_RS03950	450A>G	Leu150Leu	Fic family protein
NC_020125.1	826363	A	G	732/732	synonymous_variant	LOW	ruvC	G148_RS03950	453A>G	Ala151Ala	Fic family protein
NC_020125.1	826390	A	G	776/776	synonymous_variant	LOW	ruvC	G148_RS03950	480A>G	Ser160Ser	Fic family protein
NC_020125.1	826393	C	T	775/776	synonymous_variant	LOW	ruvC	G148_RS03950	483C>T	Gly161Gly	Fic family protein
NC_020125.1	826399	G	A	818/818	synonymous_variant	LOW	ruvC	G148_RS03950	489G>A	Leu163Leu	Fic family protein
NC_020125.1	826406	A	G	813/813	missense_variant	MODERATE	ruvC	G148_RS03950	496A>G	Ser166Gly	Fic family protein
NC_020125.1	826429	A	G	797/799	synonymous_variant	LOW	ruvC	G148_RS03950	519A>G	Glu173Glu	Fic family protein
NC_020125.1	826447	T	C	738/742	synonymous_variant	LOW	ruvC	G148_RS03950	537T>C	Asn179Asn	Fic family protein
NC_020125.1	826450	A	T	743/748	synonymous_variant	LOW	ruvC	G148_RS03950	540A>T	Pro180Pro	Fic family protein
NC_020125.1	826459	A	T	772/776	synonymous_variant	LOW	ruvC	G148_RS03950	549A>T	Val183Val	Fic family protein
NC_020125.1	826465	G	A	742/744	splice_region_variant&stop_retained_variant	LOW	ruvC	G148_RS03950	555G>A	Ter185Ter	Fic family protein
NC_020125.1	826468	T	C	771/771	upstream_gene_variant	MODIFIER		G148_RS03935	-2622A>G		Fic family protein
NC_020125.1	826508	A	G	692/693	synonymous_variant	LOW		G148_RS03955	33A>G	Glu11Glu	Fic family protein
NC_020125.1	826510	TA	CG	693/693	missense_variant	MODERATE		G148_RS03955	35_36delTAinsCG	Val12Ala	Fic family protein
NC_020125.1	826514	G	A	692/693	synonymous_variant	LOW		G148_RS03955	39G>A	Leu13Leu	Fic family protein
NC_020125.1	826517	C	T	691/693	synonymous_variant	LOW		G148_RS03955	42C>T	Val14Val	Fic family protein
NC_020125.1	826538	T	A	745/745	synonymous_variant	LOW		G148_RS03955	63T>A	Val21Val	Fic family protein
NC_020125.1	826540	A	G	744/745	missense_variant	MODERATE		G148_RS03955	65A>G	Glu22Gly	Fic family protein
NC_020125.1	826574	G	A	764/767	synonymous_variant	LOW		G148_RS03955	99G>A	Glu33Glu	Fic family protein
NC_020125.1	826589	C	T	776/780	synonymous_variant	LOW		G148_RS03955	114C>T	Asn38Asn	Fic family protein
NC_020125.1	826593	A	G	750/753	missense_variant	MODERATE		G148_RS03955	118A>G	Asn40Asp	Fic family protein
NC_020125.1	826598	G	A	770/774	synonymous_variant	LOW		G148_RS03955	123G>A	Glu41Glu	Fic family protein
NC_020125.1	826604	G	A	774/774	synonymous_variant	LOW		G148_RS03955	129G>A	Leu43Leu	Fic family protein
NC_020125.1	826628	G	A	742/744	synonymous_variant	LOW		G148_RS03955	153G>A	Glu51Glu	Fic family protein
NC_020125.1	826631	A	G	744/744	synonymous_variant	LOW		G148_RS03955	156A>G	Thr52Thr	Fic family protein
NC_020125.1	826643	C	T	760/760	synonymous_variant	LOW		G148_RS03955	168C>T	Ser56Ser	Fic family protein
NC_020125.1	826646	A	G	758/760	synonymous_variant	LOW		G148_RS03955	171A>G	Lys57Lys	Fic family protein
NC_020125.1	826655	C	T	786/791	synonymous_variant	LOW		G148_RS03955	180C>T	Tyr60Tyr	Fic family protein
NC_020125.1	826685	C	T	789/789	synonymous_variant	LOW		G148_RS03955	210C>T	Pro70Pro	Fic family protein
NC_020125.1	826697	G	A	779/779	synonymous_variant	LOW		G148_RS03955	222G>A	Leu74Leu	Fic family protein
NC_020125.1	826700	T	G	779/779	synonymous_variant	LOW		G148_RS03955	225T>G	Val75Val	Fic family protein
NC_020125.1	826721	T	C	771/773	synonymous_variant	LOW		G148_RS03955	246T>C	Phe82Phe	Fic family protein
NC_020125.1	826731	T	C	786/790	synonymous_variant	LOW		G148_RS03955	256T>C	Leu86Leu	Fic family protein
NC_020125.1	826744	T	C	775/776	missense_variant	MODERATE		G148_RS03955	269T>C	Ile90Thr	Fic family protein
NC_020125.1	826760	A	G	771/773	synonymous_variant	LOW		G148_RS03955	285A>G	Glu95Glu	Fic family protein
NC_020125.1	826790	C	A	750/750	synonymous_variant	LOW		G148_RS03955	315C>A	Ala105Ala	Fic family protein
NC_020125.1	826814	T	C	657/658	synonymous_variant	LOW		G148_RS03955	339T>C	Ala113Ala	Fic family protein
NC_020125.1	826829	T	C	620/622	synonymous_variant	LOW		G148_RS03955	354T>C	Tyr118Tyr	Fic family protein
NC_020125.1	826850	C	A	522/522	synonymous_variant	LOW		G148_RS03955	375C>A	Arg125Arg	Fic family protein
NC_020125.1	826867	G	A	441/442	synonymous_variant	LOW	dprA	G148_RS03960	12G>A	Ala4Ala	Fic family protein
NC_020125.1	826882	T	C	350/350	synonymous_variant	LOW	dprA	G148_RS03960	27T>C	Tyr9Tyr	Fic family protein
NC_020125.1	826892	C	T	278/278	missense_variant	MODERATE	dprA	G148_RS03960	37C>T	Leu13Phe	Fic family protein
NC_020125.1	826894	T	A	278/278	synonymous_variant	LOW	dprA	G148_RS03960	39T>A	Leu13Leu	Fic family protein
NC_020125.1	826904	C	T	230/231	missense_variant	MODERATE	dprA	G148_RS03960	49C>T	Pro17Ser	Fic family protein
NC_020125.1	826906	A	T	231/231	synonymous_variant	LOW	dprA	G148_RS03960	51A>T	Pro17Pro	Fic family protein
NC_020125.1	826912	G	A	194/194	synonymous_variant	LOW	dprA	G148_RS03960	57G>A	Val19Val	Fic family protein
NC_020125.1	826923	T	C	153/153	missense_variant	MODERATE	dprA	G148_RS03960	68T>C	Ile23Thr	Fic family protein
NC_020125.1	826932	G	A	98/98	missense_variant	MODERATE	dprA	G148_RS03960	77G>A	Ser26Asn	Fic family protein
NC_020125.1	826936	G	A	40/40	synonymous_variant	LOW	dprA	G148_RS03960	81G>A	Leu27Leu	Fic family protein
NC_020125.1	826939	TA	GG	40/40	missense_variant	MODERATE	dprA	G148_RS03960	84_85delTAinsGG	Ser29Gly	Fic family protein
NC_020125.1	826945	G	A	40/40	synonymous_variant	LOW	dprA	G148_RS03960	90G>A	Glu30Glu	Fic family protein
NC_020125.1	826948	A	T	40/40	synonymous_variant	LOW	dprA	G148_RS03960	93A>T	Val31Val	Fic family protein
NC_020125.1	826951	C	T	40/40	synonymous_variant	LOW	dprA	G148_RS03960	96C>T	Gly32Gly	Fic family protein
NC_020125.1	827006	G	A	125/126	missense_variant	MODERATE	dprA	G148_RS03960	151G>A	Val51Ile	Fic family protein
NC_020125.1	827014	G	A	154/154	synonymous_variant	LOW	dprA	G148_RS03960	159G>A	Lys53Lys	Fic family protein
NC_020125.1	827027	AAC	GGT	153/154	missense_variant	MODERATE	dprA	G148_RS03960	172_174delAACinsGGT	Asn58Gly	Fic family protein
NC_020125.1	827032	C	T	154/154	synonymous_variant	LOW	dprA	G148_RS03960	177C>T	Ile59Ile	Fic family protein
NC_020125.1	827035	A	T	154/154	synonymous_variant	LOW	dprA	G148_RS03960	180A>T	Gly60Gly	Fic family protein
NC_020125.1	827039	A	G	154/154	missense_variant	MODERATE	dprA	G148_RS03960	184A>G	Lys62Glu	Fic family protein
NC_020125.1	827043	AT	GC	153/154	missense_variant	MODERATE	dprA	G148_RS03960	188_189delATinsGC	Asn63Ser	Fic family protein
NC_020125.1	827050	A	G	249/249	synonymous_variant	LOW	dprA	G148_RS03960	195A>G	Leu65Leu	Fic family protein
NC_020125.1	827059	T	C	301/301	synonymous_variant	LOW	dprA	G148_RS03960	204T>C	Ala68Ala	Fic family protein
NC_020125.1	827064	A	G	301/301	missense_variant	MODERATE	dprA	G148_RS03960	209A>G	Lys70Arg	Fic family protein
NC_020125.1	827069	A	G	301/301	missense_variant	MODERATE	dprA	G148_RS03960	214A>G	Ile72Val	Fic family protein
NC_020125.1	827071	A	T	301/301	synonymous_variant	LOW	dprA	G148_RS03960	216A>T	Ile72Ile	Fic family protein
NC_020125.1	827092	A	G	455/455	synonymous_variant	LOW	dprA	G148_RS03960	237A>G	Glu79Glu	Fic family protein
NC_020125.1	827102	C	A	455/455	missense_variant	MODERATE	dprA	G148_RS03960	247C>A	His83Asn	Fic family protein
NC_020125.1	827103	A	AT	455/455	frameshift_variant	HIGH	dprA	G148_RS03960	248_249insT	Arg85fs	Fic family protein
NC_020125.1	827106	T	G	454/455	stop_gained	HIGH	dprA	G148_RS03960	251T>G	Leu84*	Fic family protein
NC_020125.1	827107	AC	A	455/455	frameshift_variant	HIGH	dprA	G148_RS03960	253delC	Arg85fs	Fic family protein
NC_020125.1	827158	T	A	645/646	synonymous_variant	LOW	dprA	G148_RS03960	303T>A	Pro101Pro	Fic family protein
NC_020125.1	827188	G	C	744/747	missense_variant	MODERATE	dprA	G148_RS03960	333G>C	Glu111Asp	Fic family protein
NC_020125.1	827209	T	C	769/770	synonymous_variant	LOW	dprA	G148_RS03960	354T>C	Ser118Ser	Fic family protein
NC_020125.1	827392	T	C	795/795	synonymous_variant	LOW	dprA	G148_RS03960	537T>C	His179His	Fic family protein
NC_020125.1	827395	CA	TG	794/795	missense_variant	MODERATE	dprA	G148_RS03960	540_541delCAinsTG	Ile181Val	Fic family protein
NC_020125.1	827572	C	T	869/874	synonymous_variant	LOW	dprA	G148_RS03960	717C>T	Gly239Gly	Fic family protein
NC_020125.1	827581	C	T	852/853	synonymous_variant	LOW	dprA	G148_RS03960	726C>T	Ser242Ser	Fic family protein
NC_020125.1	827614	A	G	800/801	synonymous_variant	LOW	dprA	G148_RS03960	759A>G	Glu253Glu	Fic family protein
NC_020125.1	827620	T	C	796/797	synonymous_variant	LOW	dprA	G148_RS03960	765T>C	Tyr255Tyr	Fic family protein
NC_020125.1	827641	A	G	753/757	synonymous_variant	LOW	dprA	G148_RS03960	786A>G	Thr262Thr	Fic family protein
NC_020125.1	827647	A	G	759/759	synonymous_variant	LOW	dprA	G148_RS03960	792A>G	Lys264Lys	Fic family protein
NC_020125.1	827770	A	G	688/689	synonymous_variant	LOW	dprA	G148_RS03960	915A>G	Ser305Ser	Fic family protein
NC_020125.1	827776	A	G	660/663	synonymous_variant	LOW	dprA	G148_RS03960	921A>G	Glu307Glu	Fic family protein
NC_020125.1	827792	G	A	588/592	missense_variant	MODERATE	dprA	G148_RS03960	937G>A	Val313Ile	Fic family protein
NC_020125.1	827798	G	A	588/590	missense_variant	MODERATE	dprA	G148_RS03960	943G>A	Glu315Lys	Fic family protein
NC_020125.1	827804	G	A	596/598	missense_variant	MODERATE	dprA	G148_RS03960	949G>A	Val317Ile	Fic family protein
NC_020125.1	827821	G	A	618/618	synonymous_variant	LOW	dprA	G148_RS03960	966G>A	Lys322Lys	Fic family protein
NC_020125.1	827839	A	T	589/589	synonymous_variant	LOW	dprA	G148_RS03960	984A>T	Ser328Ser	Fic family protein
NC_020125.1	827842	A	G	588/589	synonymous_variant	LOW	dprA	G148_RS03960	987A>G	Leu329Leu	Fic family protein
NC_020125.1	827845	T	C	588/589	synonymous_variant	LOW	dprA	G148_RS03960	990T>C	Asp330Asp	Fic family protein
NC_020125.1	827860	A	G	626/626	synonymous_variant	LOW	dprA	G148_RS03960	1005A>G	Lys335Lys	Fic family protein
NC_020125.1	827872	C	T	599/599	synonymous_variant	LOW	dprA	G148_RS03960	1017C>T	Pro339Pro	Fic family protein
NC_020125.1	827875	A	T	599/599	synonymous_variant	LOW	dprA	G148_RS03960	1020A>T	Ile340Ile	Fic family protein
NC_020125.1	827885	T	C	634/636	missense_variant	MODERATE	dprA	G148_RS03960	1030T>C	Phe344Leu	Fic family protein
NC_020125.1	827890	T	A	634/636	synonymous_variant	LOW	dprA	G148_RS03960	1035T>A	Pro345Pro	Fic family protein
NC_020125.1	827896	A	G	629/629	synonymous_variant	LOW	dprA	G148_RS03960	1041A>G	Leu347Leu	Fic family protein
NC_020125.1	827899	G	A	627/629	synonymous_variant	LOW	dprA	G148_RS03960	1044G>A	Leu348Leu	Fic family protein
NC_020125.1	827917	G	A	729/730	synonymous_variant	LOW	dprA	G148_RS03960	1062G>A	Gly354Gly	Fic family protein
NC_020125.1	827953	CA	TG	693/694	missense_variant	MODERATE	dprA	G148_RS03960	1098_1099delCAinsTG	Ile367Val	Fic family protein
NC_020125.1	827960	T	C	691/694	upstream_gene_variant	MODIFIER		G148_RS03935	-4114A>G		Fic family protein
NC_020125.1	827962	G	A	693/694	upstream_gene_variant	MODIFIER		G148_RS03935	-4116C>T		Fic family protein
NC_020125.1	827969	T	C	776/782	upstream_gene_variant	MODIFIER		G148_RS03935	-4123A>G		Fic family protein
NC_020125.1	828001	C	A	732/733	upstream_gene_variant	MODIFIER		G148_RS03935	-4155G>T		Fic family protein
NC_020125.1	828007	G	T	717/717	upstream_gene_variant	MODIFIER		G148_RS03935	-4161C>A		Fic family protein
NC_020125.1	828027	T	C	710/714	upstream_gene_variant	MODIFIER		G148_RS03935	-4181A>G		Fic family protein
NC_020125.1	828035	G	A	695/695	upstream_gene_variant	MODIFIER		G148_RS03935	-4189C>T		Fic family protein
NC_020125.1	828037	T	A	702/703	upstream_gene_variant	MODIFIER		G148_RS03935	-4191A>T		Fic family protein
NC_020125.1	828047	C	T	740/741	upstream_gene_variant	MODIFIER		G148_RS03935	-4201G>A		Fic family protein
NC_020125.1	828052	G	A	687/687	upstream_gene_variant	MODIFIER		G148_RS03935	-4206C>T		Fic family protein
NC_020125.1	828054	C	A	683/687	upstream_gene_variant	MODIFIER		G148_RS03935	-4208G>T		Fic family protein
NC_020125.1	828059	G	A	757/760	upstream_gene_variant	MODIFIER		G148_RS03935	-4213C>T		Fic family protein
NC_020125.1	828063	A	G	754/757	upstream_gene_variant	MODIFIER		G148_RS03935	-4217T>C		Fic family protein
NC_020125.1	828083	A	T	768/769	upstream_gene_variant	MODIFIER		G148_RS03935	-4237T>A		Fic family protein
NC_020125.1	828090	G	A	803/804	upstream_gene_variant	MODIFIER		G148_RS03935	-4244C>T		Fic family protein
NC_020125.1	828127	G	A	816/816	upstream_gene_variant	MODIFIER		G148_RS03935	-4281C>T		Fic family protein
NC_020125.1	828259	C	T	812/814	synonymous_variant	LOW	gdhA	G148_RS03965	117C>T	Ile39Ile	Fic family protein
NC_020125.1	828268	C	T	777/779	synonymous_variant	LOW	gdhA	G148_RS03965	126C>T	Ile42Ile	Fic family protein
NC_020125.1	828271	C	T	772/772	synonymous_variant	LOW	gdhA	G148_RS03965	129C>T	Ala43Ala	Fic family protein
NC_020125.1	828286	T	C	791/792	synonymous_variant	LOW	gdhA	G148_RS03965	144T>C	Tyr48Tyr	Fic family protein
NC_020125.1	828304	G	A	786/787	synonymous_variant	LOW	gdhA	G148_RS03965	162G>A	Leu54Leu	Fic family protein
NC_020125.1	828322	A	G	713/714	synonymous_variant	LOW	gdhA	G148_RS03965	180A>G	Pro60Pro	Fic family protein
NC_020125.1	828325	A	G	713/714	synonymous_variant	LOW	gdhA	G148_RS03965	183A>G	Glu61Glu	Fic family protein
NC_020125.1	828328	G	A	714/714	synonymous_variant	LOW	gdhA	G148_RS03965	186G>A	Arg62Arg	Fic family protein
NC_020125.1	828337	C	T	750/754	synonymous_variant	LOW	gdhA	G148_RS03965	195C>T	Ile65Ile	Fic family protein
NC_020125.1	828376	G	A	758/760	synonymous_variant	LOW	gdhA	G148_RS03965	234G>A	Gln78Gln	Fic family protein
NC_020125.1	828394	G	A	755/756	synonymous_variant	LOW	gdhA	G148_RS03965	252G>A	Arg84Arg	Fic family protein
NC_020125.1	828400	A	G	741/743	synonymous_variant	LOW	gdhA	G148_RS03965	258A>G	Gln86Gln	Fic family protein
NC_020125.1	828409	T	G	738/739	synonymous_variant	LOW	gdhA	G148_RS03965	267T>G	Ser89Ser	Fic family protein
NC_020125.1	828433	A	G	726/726	synonymous_variant	LOW	gdhA	G148_RS03965	291A>G	Gly97Gly	Fic family protein
NC_020125.1	828442	T	C	649/652	synonymous_variant	LOW	gdhA	G148_RS03965	300T>C	Phe100Phe	Fic family protein
NC_020125.1	828445	C	T	650/652	synonymous_variant	LOW	gdhA	G148_RS03965	303C>T	His101His	Fic family protein
NC_020125.1	828448	A	T	651/652	synonymous_variant	LOW	gdhA	G148_RS03965	306A>T	Pro102Pro	Fic family protein
NC_020125.1	828451	G	T	652/652	synonymous_variant	LOW	gdhA	G148_RS03965	309G>T	Thr103Thr	Fic family protein
NC_020125.1	828511	C	T	692/695	synonymous_variant	LOW	gdhA	G148_RS03965	369C>T	Thr123Thr	Fic family protein
NC_020125.1	828514	A	G	694/695	synonymous_variant	LOW	gdhA	G148_RS03965	372A>G	Thr124Thr	Fic family protein
NC_020125.1	828529	A	T	701/706	synonymous_variant	LOW	gdhA	G148_RS03965	387A>T	Gly129Gly	Fic family protein
NC_020125.1	828556	G	A	737/737	synonymous_variant	LOW	gdhA	G148_RS03965	414G>A	Pro138Pro	Fic family protein
NC_020125.1	828565	G	A	702/703	synonymous_variant	LOW	gdhA	G148_RS03965	423G>A	Lys141Lys	Fic family protein
NC_020125.1	828568	G	A	702/703	synonymous_variant	LOW	gdhA	G148_RS03965	426G>A	Ser142Ser	Fic family protein
NC_020125.1	828607	A	G	738/738	synonymous_variant	LOW	gdhA	G148_RS03965	465A>G	Thr155Thr	Fic family protein
NC_020125.1	828610	G	A	738/738	synonymous_variant	LOW	gdhA	G148_RS03965	468G>A	Glu156Glu	Fic family protein
NC_020125.1	828619	A	G	765/765	synonymous_variant	LOW	gdhA	G148_RS03965	477A>G	Lys159Lys	Fic family protein
NC_020125.1	828628	G	A	774/778	synonymous_variant	LOW	gdhA	G148_RS03965	486G>A	Gly162Gly	Fic family protein
NC_020125.1	828646	T	C	722/723	synonymous_variant	LOW	gdhA	G148_RS03965	504T>C	Pro168Pro	Fic family protein
NC_020125.1	828649	T	G	722/723	synonymous_variant	LOW	gdhA	G148_RS03965	507T>G	Ala169Ala	Fic family protein
NC_020125.1	828652	C	A	717/722	synonymous_variant	LOW	gdhA	G148_RS03965	510C>A	Gly170Gly	Fic family protein
NC_020125.1	828682	G	T	734/735	synonymous_variant	LOW	gdhA	G148_RS03965	540G>T	Gly180Gly	Fic family protein
NC_020125.1	828685	T	C	733/735	synonymous_variant	LOW	gdhA	G148_RS03965	543T>C	Tyr181Tyr	Fic family protein
NC_020125.1	828718	A	G	758/759	synonymous_variant	LOW	gdhA	G148_RS03965	576A>G	Glu192Glu	Fic family protein
NC_020125.1	828748	A	G	787/787	synonymous_variant	LOW	gdhA	G148_RS03965	606A>G	Leu202Leu	Fic family protein
NC_020125.1	828778	G	A	786/786	synonymous_variant	LOW	gdhA	G148_RS03965	636G>A	Glu212Glu	Fic family protein
NC_020125.1	828805	T	C	779/779	synonymous_variant	LOW	gdhA	G148_RS03965	663T>C	Phe221Phe	Fic family protein
NC_020125.1	828827	A	G	786/787	missense_variant	MODERATE	gdhA	G148_RS03965	685A>G	Ile229Val	Fic family protein
NC_020125.1	829351	C	T	853/855	synonymous_variant	LOW	gdhA	G148_RS03965	1209C>T	Asp403Asp	Fic family protein
NC_020125.1	829360	A	G	842/844	synonymous_variant	LOW	gdhA	G148_RS03965	1218A>G	Leu406Leu	Fic family protein
NC_020125.1	829369	T	C	866/870	synonymous_variant	LOW	gdhA	G148_RS03965	1227T>C	Ile409Ile	Fic family protein
NC_020125.1	832691	C	T	750/752	synonymous_variant	LOW		G148_RS03990	618C>T	Ile206Ile	Fic family protein
NC_020125.1	837001	GT	AC	572/574	upstream_gene_variant	MODIFIER		G148_RS04010	n.-321_-320delGTinsAC		Fic family protein
NC_020125.1	865525	C	CC	794/804	upstream_gene_variant	MODIFIER		G148_RS04115	-4773_-4772insG		Fic family protein
NC_020125.1	900024	C	T	755/756	synonymous_variant	LOW	mtaB	G148_RS04255	579G>A	Lys193Lys	Fic family protein
NC_020125.1	900027	G	A	755/756	synonymous_variant	LOW	mtaB	G148_RS04255	576C>T	Ile192Ile	Fic family protein
NC_020125.1	900038	C	T	790/790	missense_variant	MODERATE	mtaB	G148_RS04255	565G>A	Ala189Thr	Fic family protein
NC_020125.1	901972	AT	A	769/800	upstream_gene_variant	MODIFIER	mtaB	G148_RS04255	-1371delA		Fic family protein
NC_020125.1	901976	G	A	768/770	upstream_gene_variant	MODIFIER	mtaB	G148_RS04255	-1374C>T		Fic family protein
NC_020125.1	911530	C	T	772/773	synonymous_variant	LOW		G148_RS04310	963C>T	His321His	Fic family protein
NC_020125.1	911641	G	A	671/673	synonymous_variant	LOW		G148_RS04310	1074G>A	Lys358Lys	Fic family protein
NC_020125.1	911644	G	A	673/673	synonymous_variant	LOW		G148_RS04310	1077G>A	Ser359Ser	Fic family protein
NC_020125.1	912136	GC	AA	728/730	synonymous_variant	LOW		G148_RS04315	234_235delGCinsAA	80	Fic family protein
NC_020125.1	912148	T	A	621/622	synonymous_variant	LOW		G148_RS04315	246T>A	Ile82Ile	Fic family protein
NC_020125.1	912150	CC	TA	620/622	missense_variant	MODERATE		G148_RS04315	248_249delCCinsTA	Ala83Val	Fic family protein
NC_020125.1	912153	A	G	622/622	missense_variant	MODERATE		G148_RS04315	251A>G	Asn84Ser	Fic family protein
NC_020125.1	912178	C	T	696/698	synonymous_variant	LOW		G148_RS04315	276C>T	Ser92Ser	Fic family protein
NC_020125.1	912184	G	A	668/671	synonymous_variant	LOW		G148_RS04315	282G>A	Lys94Lys	Fic family protein
NC_020125.1	912187	G	C	670/672	synonymous_variant	LOW		G148_RS04315	285G>C	Leu95Leu	Fic family protein
NC_020125.1	912196	G	A	609/609	missense_variant	MODERATE		G148_RS04315	294G>A	Met98Ile	Fic family protein
NC_020125.1	912199	G	T	608/609	synonymous_variant	LOW		G148_RS04315	297G>T	Ala99Ala	Fic family protein
NC_020125.1	912203	AT	GA	609/609	missense_variant	MODERATE		G148_RS04315	301_302delATinsGA	Met101Glu	Fic family protein
NC_020125.1	912214	C	T	682/684	synonymous_variant	LOW		G148_RS04315	312C>T	Asp104Asp	Fic family protein
NC_020125.1	912353	G	A	705/707	missense_variant	MODERATE		G148_RS04315	451G>A	Val151Ile	Fic family protein
NC_020125.1	912355	A	G	706/707	synonymous_variant	LOW		G148_RS04315	453A>G	Val151Val	Fic family protein
NC_020125.1	912379	G	GA	737/741	frameshift_variant	HIGH		G148_RS04315	477_478insA	Gly160fs	Fic family protein
NC_020125.1	912455	C	T	736/736	upstream_gene_variant	MODIFIER		G148_RS04295	-4633G>A		Fic family protein
NC_020125.1	912540	C	T	720/721	missense_variant	MODERATE		G148_RS04320	55C>T	Leu19Phe	Fic family protein
NC_020125.1	912624	G	A	762/762	missense_variant	MODERATE		G148_RS04320	139G>A	Gly47Arg	Fic family protein
NC_020125.1	912764	T	G	785/786	missense_variant	MODERATE		G148_RS04320	279T>G	Phe93Leu	Fic family protein
NC_020125.1	912904	C	T	766/770	missense_variant	MODERATE		G148_RS04320	419C>T	Thr140Met	Fic family protein
NC_020125.1	912934	A	G	777/778	missense_variant	MODERATE		G148_RS04320	449A>G	Lys150Arg	Fic family protein
NC_020125.1	913133	C	A	812/816	synonymous_variant	LOW		G148_RS04320	648C>A	Thr216Thr	Fic family protein
NC_020125.1	913204	C	T	827/830	missense_variant	MODERATE		G148_RS04320	719C>T	Ala240Val	Fic family protein
NC_020125.1	913439	T	A	461/461	synonymous_variant	LOW		G148_RS04320	954T>A	Ile318Ile	Fic family protein
NC_020125.1	913442	G	A	460/461	synonymous_variant	LOW		G148_RS04320	957G>A	Val319Val	Fic family protein
NC_020125.1	913445	A	G	459/461	synonymous_variant	LOW		G148_RS04320	960A>G	Arg320Arg	Fic family protein
NC_020125.1	913451	T	A	397/397	synonymous_variant	LOW		G148_RS04320	966T>A	Val322Val	Fic family protein
NC_020125.1	913454	T	A	396/397	synonymous_variant	LOW		G148_RS04320	969T>A	Ala323Ala	Fic family protein
NC_020125.1	913457	A	G	397/397	synonymous_variant	LOW		G148_RS04320	972A>G	Gln324Gln	Fic family protein
NC_020125.1	913463	G	A	318/318	synonymous_variant	LOW		G148_RS04320	978G>A	Glu326Glu	Fic family protein
NC_020125.1	913466	G	T	317/318	synonymous_variant	LOW		G148_RS04320	981G>T	Pro327Pro	Fic family protein
NC_020125.1	913469	T	G	318/318	synonymous_variant	LOW		G148_RS04320	984T>G	Ser328Ser	Fic family protein
NC_020125.1	913472	G	A	318/318	synonymous_variant	LOW		G148_RS04320	987G>A	Leu329Leu	Fic family protein
NC_020125.1	913478	C	T	318/318	synonymous_variant	LOW		G148_RS04320	993C>T	Val331Val	Fic family protein
NC_020125.1	913482	T	C	318/318	synonymous_variant	LOW		G148_RS04320	997T>C	Leu333Leu	Fic family protein
NC_020125.1	913493	A	G	205/206	synonymous_variant	LOW		G148_RS04320	1008A>G	Ala336Ala	Fic family protein
NC_020125.1	913496	A	G	205/205	synonymous_variant	LOW		G148_RS04320	1011A>G	Glu337Glu	Fic family protein
NC_020125.1	913499	G	T	203/205	synonymous_variant	LOW		G148_RS04320	1014G>T	Thr338Thr	Fic family protein
NC_020125.1	913502	C	T	205/205	synonymous_variant	LOW		G148_RS04320	1017C>T	Pro339Pro	Fic family protein
NC_020125.1	913508	C	T	205/205	synonymous_variant	LOW		G148_RS04320	1023C>T	His341His	Fic family protein
NC_020125.1	913517	A	G	135/135	synonymous_variant	LOW		G148_RS04320	1032A>G	Gln344Gln	Fic family protein
NC_020125.1	913520	A	G	135/135	synonymous_variant	LOW		G148_RS04320	1035A>G	Leu345Leu	Fic family protein
NC_020125.1	913523	A	G	135/135	synonymous_variant	LOW		G148_RS04320	1038A>G	Glu346Glu	Fic family protein
NC_020125.1	913526	A	G	135/135	synonymous_variant	LOW		G148_RS04320	1041A>G	Val347Val	Fic family protein
NC_020125.1	913529	A	G	135/135	synonymous_variant	LOW		G148_RS04320	1044A>G	Glu348Glu	Fic family protein
NC_020125.1	913535	T	C	209/209	synonymous_variant	LOW		G148_RS04320	1050T>C	Asn350Asn	Fic family protein
NC_020125.1	913541	CA	TG	144/145	missense_variant	MODERATE		G148_RS04320	1056_1057delCAinsTG	Asn353Asp	Fic family protein
NC_020125.1	913547	T	C	201/201	synonymous_variant	LOW		G148_RS04320	1062T>C	Ile354Ile	Fic family protein
NC_020125.1	913556	G	A	198/198	synonymous_variant	LOW		G148_RS04320	1071G>A	Glu357Glu	Fic family protein
NC_020125.1	913563	T	C	218/218	synonymous_variant	LOW		G148_RS04320	1078T>C	Leu360Leu	Fic family protein
NC_020125.1	913577	C	T	273/273	synonymous_variant	LOW		G148_RS04320	1092C>T	Thr364Thr	Fic family protein
NC_020125.1	913583	A	G	274/274	synonymous_variant	LOW		G148_RS04320	1098A>G	Lys366Lys	Fic family protein
NC_020125.1	913592	G	A	272/274	synonymous_variant	LOW		G148_RS04320	1107G>A	Leu369Leu	Fic family protein
NC_020125.1	913595	AG	GT	270/274	missense_variant	MODERATE		G148_RS04320	1110_1111delAGinsGT	Ala371Ser	Fic family protein
NC_020125.1	913598	T	G	274/274	synonymous_variant	LOW		G148_RS04320	1113T>G	Ala371Ala	Fic family protein
NC_020125.1	913601	G	A	274/274	synonymous_variant	LOW		G148_RS04320	1116G>A	Val372Val	Fic family protein
NC_020125.1	913607	G	A	321/321	synonymous_variant	LOW		G148_RS04320	1122G>A	Lys374Lys	Fic family protein
NC_020125.1	913613	C	T	321/321	synonymous_variant	LOW		G148_RS04320	1128C>T	Tyr376Tyr	Fic family protein
NC_020125.1	913616	C	T	321/321	synonymous_variant	LOW		G148_RS04320	1131C>T	Asn377Asn	Fic family protein
NC_020125.1	913619	C	T	321/321	synonymous_variant	LOW		G148_RS04320	1134C>T	Phe378Phe	Fic family protein
NC_020125.1	913634	C	T	470/470	synonymous_variant	LOW		G148_RS04320	1149C>T	His383His	Fic family protein
NC_020125.1	913637	T	G	469/470	synonymous_variant	LOW		G148_RS04320	1152T>G	Ala384Ala	Fic family protein
NC_020125.1	913685	AG	CA	571/574	missense_variant	MODERATE		G148_RS04320	1200_1201delAGinsCA	Ala401Thr	Fic family protein
NC_020125.1	913703	A	G	596/596	synonymous_variant	LOW		G148_RS04320	1218A>G	Gln406Gln	Fic family protein
NC_020125.1	913721	AT	GC	571/572	synonymous_variant	LOW		G148_RS04320	1236_1237delATinsGC	414	Fic family protein
NC_020125.1	913724	A	T	572/572	missense_variant	MODERATE		G148_RS04320	1239A>T	Leu413Phe	Fic family protein
NC_020125.1	913727	A	G	572/572	synonymous_variant	LOW		G148_RS04320	1242A>G	Leu414Leu	Fic family protein
NC_020125.1	913730	C	T	572/572	synonymous_variant	LOW		G148_RS04320	1245C>T	Ser415Ser	Fic family protein
NC_020125.1	913735	G	A	633/634	missense_variant	MODERATE		G148_RS04320	1250G>A	Arg417His	Fic family protein
NC_020125.1	913746	A	G	664/666	missense_variant	MODERATE		G148_RS04320	1261A>G	Asn421Asp	Fic family protein
NC_020125.1	913751	G	A	678/678	synonymous_variant	LOW		G148_RS04320	1266G>A	Arg422Arg	Fic family protein
NC_020125.1	913757	G	A	678/679	synonymous_variant	LOW		G148_RS04320	1272G>A	Val424Val	Fic family protein
NC_020125.1	913766	T	C	676/676	synonymous_variant	LOW		G148_RS04320	1281T>C	Ser427Ser	Fic family protein
NC_020125.1	913802	G	A	650/650	synonymous_variant	LOW		G148_RS04320	1317G>A	Gly439Gly	Fic family protein
NC_020125.1	913805	G	C	651/651	synonymous_variant	LOW		G148_RS04320	1320G>C	Ala440Ala	Fic family protein
NC_020125.1	913817	G	T	667/668	synonymous_variant	LOW		G148_RS04320	1332G>T	Ala444Ala	Fic family protein
NC_020125.1	913832	T	G	636/636	synonymous_variant	LOW		G148_RS04320	1347T>G	Val449Val	Fic family protein
NC_020125.1	913838	AT	TC	585/585	synonymous_variant	LOW		G148_RS04320	1353_1354delATinsTC	453	Fic family protein
NC_020125.1	913841	A	T	584/585	missense_variant	MODERATE		G148_RS04320	1356A>T	Leu452Phe	Fic family protein
NC_020125.1	913850	ACC	GGA	528/529	missense_variant	MODERATE		G148_RS04320	1365_1367delACCinsGGA	Pro456Glu	Fic family protein
NC_020125.1	913859	C	T	611/612	synonymous_variant	LOW		G148_RS04320	1374C>T	Asn458Asn	Fic family protein
NC_020125.1	913862	A	G	611/612	synonymous_variant	LOW		G148_RS04320	1377A>G	Gln459Gln	Fic family protein
NC_020125.1	913877	G	C	641/642	synonymous_variant	LOW		G148_RS04320	1392G>C	Thr464Thr	Fic family protein
NC_020125.1	913895	G	T	579/581	synonymous_variant	LOW		G148_RS04320	1410G>T	Val470Val	Fic family protein
NC_020125.1	913898	G	A	579/581	synonymous_variant	LOW		G148_RS04320	1413G>A	Leu471Leu	Fic family protein
NC_020125.1	913901	G	T	580/581	synonymous_variant	LOW		G148_RS04320	1416G>T	Gly472Gly	Fic family protein
NC_020125.1	913907	T	C	620/620	synonymous_variant	LOW		G148_RS04320	1422T>C	Asn474Asn	Fic family protein
NC_020125.1	913946	A	G	611/611	synonymous_variant	LOW		G148_RS04320	1461A>G	Lys487Lys	Fic family protein
NC_020125.1	913949	A	T	609/611	synonymous_variant	LOW		G148_RS04320	1464A>T	Gly488Gly	Fic family protein
NC_020125.1	914015	G	T	701/701	missense_variant	MODERATE		G148_RS04320	1530G>T	Glu510Asp	Fic family protein
NC_020125.1	914035	C	T	678/685	missense_variant	MODERATE		G148_RS04320	1550C>T	Thr517Ile	Fic family protein
NC_020125.1	914131	AG	A	683/684	frameshift_variant	HIGH		G148_RS04320	1647delG	Glu549fs	Fic family protein
NC_020125.1	914205	G	A	667/667	missense_variant	MODERATE		G148_RS04320	1720G>A	Asp574Asn	Fic family protein
NC_020125.1	914259	T	C	652/653	missense_variant	MODERATE		G148_RS04320	1774T>C	Ser592Pro	Fic family protein
NC_020125.1	914261	A	C	653/653	synonymous_variant	LOW		G148_RS04320	1776A>C	Ser592Ser	Fic family protein
NC_020125.1	914270	A	G	609/609	synonymous_variant	LOW		G148_RS04320	1785A>G	Leu595Leu	Fic family protein
NC_020125.1	914275	C	A	706/706	missense_variant	MODERATE		G148_RS04320	1790C>A	Ala597Glu	Fic family protein
NC_020125.1	914288	G	A	723/723	synonymous_variant	LOW		G148_RS04320	1803G>A	Glu601Glu	Fic family protein
NC_020125.1	914291	G	A	722/723	synonymous_variant	LOW		G148_RS04320	1806G>A	Leu602Leu	Fic family protein
NC_020125.1	914333	G	A	667/667	synonymous_variant	LOW		G148_RS04320	1848G>A	Val616Val	Fic family protein
NC_020125.1	914336	A	G	667/667	synonymous_variant	LOW		G148_RS04320	1851A>G	Glu617Glu	Fic family protein
NC_020125.1	914339	C	G	665/667	synonymous_variant	LOW		G148_RS04320	1854C>G	Val618Val	Fic family protein
NC_020125.1	914344	AG	GA	665/668	missense_variant	MODERATE		G148_RS04320	1859_1860delAGinsGA	Lys620Arg	Fic family protein
NC_020125.1	914351	A	G	668/668	synonymous_variant	LOW		G148_RS04320	1866A>G	Leu622Leu	Fic family protein
NC_020125.1	914354	A	G	667/668	synonymous_variant	LOW		G148_RS04320	1869A>G	Lys623Lys	Fic family protein
NC_020125.1	914357	A	G	668/669	synonymous_variant	LOW		G148_RS04320	1872A>G	Glu624Glu	Fic family protein
NC_020125.1	914665	G	A	828/828	synonymous_variant	LOW		G148_RS04325	222G>A	Gly74Gly	Fic family protein
NC_020125.1	914704	T	A	840/841	synonymous_variant	LOW		G148_RS04325	261T>A	Ala87Ala	Fic family protein
NC_020125.1	914848	T	C	763/766	synonymous_variant	LOW		G148_RS04325	405T>C	Ser135Ser	Fic family protein
NC_020125.1	914893	A	G	800/800	synonymous_variant	LOW		G148_RS04325	450A>G	Lys150Lys	Fic family protein
NC_020125.1	915127	G	A	816/817	synonymous_variant	LOW		G148_RS04325	684G>A	Gln228Gln	Fic family protein
NC_020125.1	918591	T	C	850/854	missense_variant	MODERATE		G148_RS04335	916T>C	Tyr306His	Fic family protein
NC_020125.1	927800	A	G	821/823	missense_variant	MODERATE		G148_RS04375	971A>G	Lys324Arg	Fic family protein
NC_020125.1	968175	T	C	697/697	missense_variant	MODERATE		G148_RS04580	1718A>G	Lys573Arg	Fic family protein
NC_020125.1	968180	G	A	716/718	synonymous_variant	LOW		G148_RS04580	1713C>T	Ile571Ile	Fic family protein
NC_020125.1	968198	T	C	708/709	synonymous_variant	LOW		G148_RS04580	1695A>G	Val565Val	Fic family protein
NC_020125.1	968202	G	A	687/688	missense_variant	MODERATE		G148_RS04580	1691C>T	Ala564Val	Fic family protein
NC_020125.1	968276	G	A	694/694	synonymous_variant	LOW		G148_RS04580	1617C>T	Ile539Ile	Fic family protein
NC_020125.1	968279	A	G	693/694	synonymous_variant	LOW		G148_RS04580	1614T>C	Ser538Ser	Fic family protein
NC_020125.1	968285	T	C	656/656	synonymous_variant	LOW		G148_RS04580	1608A>G	Lys536Lys	Fic family protein
NC_020125.1	968291	G	T	726/728	synonymous_variant	LOW		G148_RS04580	1602C>A	Arg534Arg	Fic family protein
NC_020125.1	968303	A	G	735/736	synonymous_variant	LOW		G148_RS04580	1590T>C	Tyr530Tyr	Fic family protein
NC_020125.1	968309	G	A	750/751	synonymous_variant	LOW		G148_RS04580	1584C>T	Asp528Asp	Fic family protein
NC_020125.1	968330	T	C	747/747	synonymous_variant	LOW		G148_RS04580	1563A>G	Lys521Lys	Fic family protein
NC_020125.1	968336	T	C	759/762	synonymous_variant	LOW		G148_RS04580	1557A>G	Lys519Lys	Fic family protein
NC_020125.1	968411	C	T	733/733	synonymous_variant	LOW		G148_RS04580	1482G>A	Thr494Thr	Fic family protein
NC_020125.1	968414	G	A	730/733	synonymous_variant	LOW		G148_RS04580	1479C>T	Gly493Gly	Fic family protein
NC_020125.1	968432	G	A	748/751	synonymous_variant	LOW		G148_RS04580	1461C>T	Ala487Ala	Fic family protein
NC_020125.1	968447	C	T	718/718	synonymous_variant	LOW		G148_RS04580	1446G>A	Glu482Glu	Fic family protein
NC_020125.1	968450	T	C	715/718	synonymous_variant	LOW		G148_RS04580	1443A>G	Lys481Lys	Fic family protein
NC_020125.1	968456	T	C	743/744	synonymous_variant	LOW		G148_RS04580	1437A>G	Gln479Gln	Fic family protein
NC_020125.1	968519	T	C	735/737	synonymous_variant	LOW		G148_RS04580	1374A>G	Lys458Lys	Fic family protein
NC_020125.1	968558	C	T	775/779	synonymous_variant	LOW		G148_RS04580	1335G>A	Val445Val	Fic family protein
NC_020125.1	968600	G	A	672/681	synonymous_variant	LOW		G148_RS04580	1293C>T	Ser431Ser	Fic family protein
NC_020125.1	968603	C	T	680/681	synonymous_variant	LOW		G148_RS04580	1290G>A	Gly430Gly	Fic family protein
NC_020125.1	968606	C	T	679/681	synonymous_variant	LOW		G148_RS04580	1287G>A	Leu429Leu	Fic family protein
NC_020125.1	968645	A	G	705/705	synonymous_variant	LOW		G148_RS04580	1248T>C	Ala416Ala	Fic family protein
NC_020125.1	968648	A	T	675/678	missense_variant	MODERATE		G148_RS04580	1245T>A	Asp415Glu	Fic family protein
NC_020125.1	968684	G	A	737/739	synonymous_variant	LOW		G148_RS04580	1209C>T	Leu403Leu	Fic family protein
NC_020125.1	968690	T	C	732/732	synonymous_variant	LOW		G148_RS04580	1203A>G	Glu401Glu	Fic family protein
NC_020125.1	968705	A	G	714/716	synonymous_variant	LOW		G148_RS04580	1188T>C	Thr396Thr	Fic family protein
NC_020125.1	968707	T	C	716/716	missense_variant	MODERATE		G148_RS04580	1186A>G	Thr396Ala	Fic family protein
NC_020125.1	968750	T	C	806/806	synonymous_variant	LOW		G148_RS04580	1143A>G	Ser381Ser	Fic family protein
NC_020125.1	968786	G	A	815/817	synonymous_variant	LOW		G148_RS04580	1107C>T	Leu369Leu	Fic family protein
NC_020125.1	968792	A	G	808/808	synonymous_variant	LOW		G148_RS04580	1101T>C	Thr367Thr	Fic family protein
NC_020125.1	968798	C	A	795/796	synonymous_variant	LOW		G148_RS04580	1095G>T	Gly365Gly	Fic family protein
NC_020125.1	968843	G	A	772/775	synonymous_variant	LOW		G148_RS04580	1050C>T	Val350Val	Fic family protein
NC_020125.1	968855	T	C	799/801	synonymous_variant	LOW		G148_RS04580	1038A>G	Val346Val	Fic family protein
NC_020125.1	968924	G	A	788/788	synonymous_variant	LOW		G148_RS04580	969C>T	Pro323Pro	Fic family protein
NC_020125.1	968939	C	T	784/787	synonymous_variant	LOW		G148_RS04580	954G>A	Val318Val	Fic family protein
NC_020125.1	968945	C	T	767/769	synonymous_variant	LOW		G148_RS04580	948G>A	Arg316Arg	Fic family protein
NC_020125.1	968948	A	G	768/769	synonymous_variant	LOW		G148_RS04580	945T>C	Ile315Ile	Fic family protein
NC_020125.1	969032	A	G	714/716	synonymous_variant	LOW		G148_RS04580	861T>C	Ala287Ala	Fic family protein
NC_020125.1	969035	C	T	711/715	synonymous_variant	LOW		G148_RS04580	858G>A	Lys286Lys	Fic family protein
NC_020125.1	969038	A	G	714/715	synonymous_variant	LOW		G148_RS04580	855T>C	Thr285Thr	Fic family protein
NC_020125.1	969065	A	G	803/804	synonymous_variant	LOW		G148_RS04580	828T>C	Asn276Asn	Fic family protein
NC_020125.1	969158	G	A	815/816	synonymous_variant	LOW		G148_RS04580	735C>T	Tyr245Tyr	Fic family protein
NC_020125.1	969179	A	T	790/790	synonymous_variant	LOW		G148_RS04580	714T>A	Val238Val	Fic family protein
NC_020125.1	969215	C	T	803/806	synonymous_variant	LOW		G148_RS04580	678G>A	Val226Val	Fic family protein
NC_020125.1	969233	T	C	795/797	synonymous_variant	LOW		G148_RS04580	660A>G	Lys220Lys	Fic family protein
NC_020125.1	969245	T	C	814/816	synonymous_variant	LOW		G148_RS04580	648A>G	Val216Val	Fic family protein
NC_020125.1	969266	A	G	815/815	synonymous_variant	LOW		G148_RS04580	627T>C	Tyr209Tyr	Fic family protein
NC_020125.1	969275	C	T	788/788	synonymous_variant	LOW		G148_RS04580	618G>A	Leu206Leu	Fic family protein
NC_020125.1	969311	C	T	757/759	synonymous_variant	LOW		G148_RS04580	582G>A	Leu194Leu	Fic family protein
NC_020125.1	969314	A	G	759/759	synonymous_variant	LOW		G148_RS04580	579T>C	His193His	Fic family protein
NC_020125.1	969347	G	A	796/797	synonymous_variant	LOW		G148_RS04580	546C>T	Asn182Asn	Fic family protein
NC_020125.1	969356	T	G	777/777	synonymous_variant	LOW		G148_RS04580	537A>C	Leu179Leu	Fic family protein
NC_020125.1	969392	A	G	752/752	synonymous_variant	LOW		G148_RS04580	501T>C	Gly167Gly	Fic family protein
NC_020125.1	969395	A	G	752/752	synonymous_variant	LOW		G148_RS04580	498T>C	Gly166Gly	Fic family protein
NC_020125.1	969431	T	C	780/782	synonymous_variant	LOW		G148_RS04580	462A>G	Ala154Ala	Fic family protein
NC_020125.1	969440	G	A	777/783	synonymous_variant	LOW		G148_RS04580	453C>T	Gly151Gly	Fic family protein
NC_020125.1	969461	C	T	765/767	synonymous_variant	LOW		G148_RS04580	432G>A	Glu144Glu	Fic family protein
NC_020125.1	969473	T	C	791/791	synonymous_variant	LOW		G148_RS04580	420A>G	Glu140Glu	Fic family protein
NC_020125.1	969552	C	T	803/805	missense_variant	MODERATE		G148_RS04580	341G>A	Ser114Asn	Fic family protein
NC_020125.1	969590	T	A	824/827	missense_variant	MODERATE		G148_RS04580	303A>T	Glu101Asp	Fic family protein
NC_020125.1	969719	C	T	781/782	synonymous_variant	LOW		G148_RS04580	174G>A	Val58Val	Fic family protein
NC_020125.1	969776	A	G	806/807	synonymous_variant	LOW		G148_RS04580	117T>C	Gly39Gly	Fic family protein
NC_020125.1	969788	T	C	796/797	synonymous_variant	LOW		G148_RS04580	105A>G	Lys35Lys	Fic family protein
NC_020125.1	969848	A	G	821/822	synonymous_variant	LOW		G148_RS04580	45T>C	Tyr15Tyr	Fic family protein
NC_020125.1	969869	C	T	843/844	synonymous_variant	LOW		G148_RS04580	24G>A	Gly8Gly	Fic family protein
NC_020125.1	969905	T	TT	739/742	upstream_gene_variant	MODIFIER		G148_RS04580	-14_-13insA		Fic family protein
NC_020125.1	969950	C	T	760/761	upstream_gene_variant	MODIFIER		G148_RS04580	-58G>A		Fic family protein
NC_020125.1	969953	A	ACTATGATTTTTATCCATA	699/706	upstream_gene_variant	MODIFIER		G148_RS04580	-62_-61insTATGGATAAAAATCATAG		Fic family protein
NC_020125.1	969966	G	A	725/725	upstream_gene_variant	MODIFIER		G148_RS04580	-74C>T		Fic family protein
NC_020125.1	969969	G	A	725/725	upstream_gene_variant	MODIFIER		G148_RS04580	-77C>T		Fic family protein
NC_020125.1	970044	T	C	797/797	missense_variant	MODERATE		G148_RS04585	28T>C	Phe10Leu	Fic family protein
NC_020125.1	970058	GA	AG	792/793	missense_variant	MODERATE		G148_RS04585	42_43delGAinsAG	MetIle14IleVal	Fic family protein
NC_020125.1	970079	C	A	851/852	synonymous_variant	LOW		G148_RS04585	63C>A	Leu21Leu	Fic family protein
NC_020125.1	970135	AT	GC	844/846	missense_variant	MODERATE		G148_RS04585	119_120delATinsGC	Asn40Ser	Fic family protein
NC_020125.1	970169	T	G	902/902	synonymous_variant	LOW		G148_RS04585	153T>G	Leu51Leu	Fic family protein
NC_020125.1	970178	T	C	904/904	synonymous_variant	LOW		G148_RS04585	162T>C	Asn54Asn	Fic family protein
NC_020125.1	970190	T	C	874/874	synonymous_variant	LOW		G148_RS04585	174T>C	Asp58Asp	Fic family protein
NC_020125.1	970199	G	A	890/891	synonymous_variant	LOW		G148_RS04585	183G>A	Val61Val	Fic family protein
NC_020125.1	970220	A	G	924/924	synonymous_variant	LOW		G148_RS04585	204A>G	Thr68Thr	Fic family protein
NC_020125.1	970232	G	A	913/913	synonymous_variant	LOW		G148_RS04585	216G>A	Val72Val	Fic family protein
NC_020125.1	970262	T	TG	829/831	frameshift_variant	HIGH		G148_RS04585	246_247insG	Ser83fs	Fic family protein
NC_020125.1	970264	GC	G	830/831	frameshift_variant	HIGH		G148_RS04585	249delC	Ser83fs	Fic family protein
NC_020125.1	970274	T	C	873/875	synonymous_variant	LOW		G148_RS04585	258T>C	Tyr86Tyr	Fic family protein
NC_020125.1	970310	T	C	792/793	synonymous_variant	LOW		G148_RS04585	294T>C	Phe98Phe	Fic family protein
NC_020125.1	970317	T	C	740/740	synonymous_variant	LOW		G148_RS04585	301T>C	Leu101Leu	Fic family protein
NC_020125.1	970320	G	A	739/740	missense_variant	MODERATE		G148_RS04585	304G>A	Gly102Arg	Fic family protein
NC_020125.1	970372	TC	CA	497/497	upstream_gene_variant	MODIFIER		G148_RS04580	-481_-480delGAinsTG		Fic family protein
NC_020125.1	970385	GAA	TGC	366/367	upstream_gene_variant	MODIFIER		G148_RS04580	-495_-493delTTCinsGCA		Fic family protein
NC_020125.1	970389	G	A	367/367	upstream_gene_variant	MODIFIER		G148_RS04580	-497C>T		Fic family protein
NC_020125.1	970404	A	G	388/388	upstream_gene_variant	MODIFIER		G148_RS04580	-512T>C		Fic family protein
NC_020125.1	970411	C	T	376/376	upstream_gene_variant	MODIFIER		G148_RS04580	-519G>A		Fic family protein
NC_020125.1	970418	AA	TT	285/286	upstream_gene_variant	MODIFIER		G148_RS04580	-527_-526delTTinsAA		Fic family protein
NC_020125.1	970421	A	G	286/286	upstream_gene_variant	MODIFIER		G148_RS04580	-529T>C		Fic family protein
NC_020125.1	970426	G	A	354/354	upstream_gene_variant	MODIFIER		G148_RS04580	-534C>T		Fic family protein
NC_020125.1	970432	C	T	353/354	upstream_gene_variant	MODIFIER		G148_RS04580	-540G>A		Fic family protein
NC_020125.1	970445	GCTG	ATAA	266/266	upstream_gene_variant	MODIFIER		G148_RS04580	-556_-553delCAGCinsTTAT		Fic family protein
NC_020125.1	970450	G	A	266/266	upstream_gene_variant	MODIFIER		G148_RS04580	-558C>T		Fic family protein
NC_020125.1	970459	TC	CT	343/344	upstream_gene_variant	MODIFIER		G148_RS04580	-568_-567delGAinsAG		Fic family protein
NC_020125.1	970467	G	A	395/396	upstream_gene_variant	MODIFIER		G148_RS04580	-575C>T		Fic family protein
NC_020125.1	970480	C	T	384/384	upstream_gene_variant	MODIFIER		G148_RS04580	-588G>A		Fic family protein
NC_020125.1	970482	T	C	378/379	upstream_gene_variant	MODIFIER		G148_RS04580	-590A>G		Fic family protein
NC_020125.1	970501	G	A	311/312	upstream_gene_variant	MODIFIER		G148_RS04580	-609C>T		Fic family protein
NC_020125.1	970511	TTAAT	T	309/344	upstream_gene_variant	MODIFIER		G148_RS04580	-623_-620delATTA		Fic family protein
NC_020125.1	970556	G	A	514/516	synonymous_variant	LOW		G148_RS04590	18G>A	Val6Val	Fic family protein
NC_020125.1	970566	A	G	493/494	missense_variant	MODERATE		G148_RS04590	28A>G	Ile10Val	Fic family protein
NC_020125.1	970568	T	C	492/494	synonymous_variant	LOW		G148_RS04590	30T>C	Ile10Ile	Fic family protein
NC_020125.1	970574	C	T	524/524	synonymous_variant	LOW		G148_RS04590	36C>T	Ile12Ile	Fic family protein
NC_020125.1	970589	G	A	591/591	synonymous_variant	LOW		G148_RS04590	51G>A	Val17Val	Fic family protein
NC_020125.1	970619	T	A	600/600	synonymous_variant	LOW		G148_RS04590	81T>A	Thr27Thr	Fic family protein
NC_020125.1	970626	A	G	616/616	missense_variant	MODERATE		G148_RS04590	88A>G	Thr30Ala	Fic family protein
NC_020125.1	970640	C	T	678/680	synonymous_variant	LOW		G148_RS04590	102C>T	Asn34Asn	Fic family protein
NC_020125.1	970650	C	T	703/704	synonymous_variant	LOW		G148_RS04590	112C>T	Leu38Leu	Fic family protein
NC_020125.1	970664	T	C	722/723	synonymous_variant	LOW		G148_RS04590	126T>C	Asn42Asn	Fic family protein
NC_020125.1	970690	G	A	752/755	missense_variant	MODERATE		G148_RS04590	152G>A	Gly51Glu	Fic family protein
NC_020125.1	970703	C	T	758/758	synonymous_variant	LOW		G148_RS04590	165C>T	Val55Val	Fic family protein
NC_020125.1	970730	C	T	754/754	synonymous_variant	LOW		G148_RS04590	192C>T	His64His	Fic family protein
NC_020125.1	970738	CC	GT	723/725	missense_variant	MODERATE		G148_RS04590	200_201delCCinsGT	Thr67Ser	Fic family protein
NC_020125.1	970751	C	T	756/758	synonymous_variant	LOW		G148_RS04590	213C>T	Tyr71Tyr	Fic family protein
NC_020125.1	970754	C	A	752/752	synonymous_variant	LOW		G148_RS04590	216C>A	Ile72Ile	Fic family protein
NC_020125.1	970788	ACG	GGA	739/742	missense_variant	MODERATE		G148_RS04590	250_252delACGinsGGA	Thr84Gly	Fic family protein
NC_020125.1	970816	T	C	838/838	missense_variant	MODERATE		G148_RS04590	278T>C	Leu93Pro	Fic family protein
NC_020125.1	970841	T	C	835/840	synonymous_variant	LOW		G148_RS04590	303T>C	Asp101Asp	Fic family protein
NC_020125.1	970856	A	T	819/819	synonymous_variant	LOW		G148_RS04590	318A>T	Ala106Ala	Fic family protein
NC_020125.1	970862	G	A	830/835	synonymous_variant	LOW		G148_RS04590	324G>A	Thr108Thr	Fic family protein
NC_020125.1	970883	G	A	860/861	synonymous_variant	LOW		G148_RS04590	345G>A	Glu115Glu	Fic family protein
NC_020125.1	970889	T	A	822/824	synonymous_variant	LOW		G148_RS04590	351T>A	Pro117Pro	Fic family protein
NC_020125.1	970892	G	T	821/824	synonymous_variant	LOW		G148_RS04590	354G>T	Ala118Ala	Fic family protein
NC_020125.1	970920	T	C	876/877	synonymous_variant	LOW		G148_RS04590	382T>C	Leu128Leu	Fic family protein
NC_020125.1	970937	T	C	841/841	synonymous_variant	LOW		G148_RS04590	399T>C	Asp133Asp	Fic family protein
NC_020125.1	970940	T	A	756/758	synonymous_variant	LOW		G148_RS04590	402T>A	Ala134Ala	Fic family protein
NC_020125.1	970949	G	A	754/758	synonymous_variant	LOW		G148_RS04590	411G>A	Leu137Leu	Fic family protein
NC_020125.1	970952	A	G	842/844	synonymous_variant	LOW		G148_RS04590	414A>G	Gly138Gly	Fic family protein
NC_020125.1	970991	T	G	877/881	synonymous_variant	LOW		G148_RS04590	453T>G	Thr151Thr	Fic family protein
NC_020125.1	971002	G	A	831/834	missense_variant	MODERATE		G148_RS04590	464G>A	Ser155Asn	Fic family protein
NC_020125.1	971027	G	A	884/888	synonymous_variant	LOW		G148_RS04590	489G>A	Lys163Lys	Fic family protein
NC_020125.1	971099	A	G	889/891	synonymous_variant	LOW		G148_RS04590	561A>G	Gly187Gly	Fic family protein
NC_020125.1	971198	T	C	839/840	synonymous_variant	LOW		G148_RS04590	660T>C	His220His	Fic family protein
NC_020125.1	971228	C	T	887/889	synonymous_variant	LOW		G148_RS04590	690C>T	Ser230Ser	Fic family protein
NC_020125.1	971234	A	G	878/880	synonymous_variant	LOW		G148_RS04590	696A>G	Lys232Lys	Fic family protein
NC_020125.1	971247	C	T	843/845	synonymous_variant	LOW		G148_RS04590	709C>T	Leu237Leu	Fic family protein
NC_020125.1	971289	A	G	827/828	missense_variant	MODERATE		G148_RS04590	751A>G	Ile251Val	Fic family protein
NC_020125.1	971291	A	G	828/828	missense_variant	MODERATE		G148_RS04590	753A>G	Ile251Met	Fic family protein
NC_020125.1	971306	A	G	840/840	synonymous_variant	LOW		G148_RS04590	768A>G	Ala256Ala	Fic family protein
NC_020125.1	971312	C	T	861/863	synonymous_variant	LOW		G148_RS04590	774C>T	Asn258Asn	Fic family protein
NC_020125.1	971358	G	A	789/790	upstream_gene_variant	MODIFIER		G148_RS04580	-1466C>T		Fic family protein
NC_020125.1	995885	A	G	814/814	synonymous_variant	LOW		G148_RS04695	699A>G	Glu233Glu	Fic family protein
NC_020125.1	995961	T	G	811/812	missense_variant	MODERATE		G148_RS04695	775T>G	Phe259Val	Fic family protein
NC_020125.1	996070	G	A	823/824	missense_variant	MODERATE		G148_RS04695	884G>A	Gly295Asp	Fic family protein
NC_020125.1	996386	G	A	731/732	synonymous_variant	LOW		G148_RS04695	1200G>A	Glu400Glu	Fic family protein
NC_020125.1	996781	T	C	816/816	synonymous_variant	LOW		G148_RS04700	327T>C	Tyr109Tyr	Fic family protein
NC_020125.1	996830	C	A	766/768	missense_variant	MODERATE		G148_RS04700	376C>A	Gln126Lys	Fic family protein
NC_020125.1	997220	A	G	666/666	missense_variant	MODERATE		G148_RS04700	766A>G	Ile256Val	Fic family protein
NC_020125.1	997292	A	C	809/810	synonymous_variant	LOW	kdsB	G148_RS04705	24A>C	Val8Val	Fic family protein
NC_020125.1	997310	A	G	820/820	synonymous_variant	LOW	kdsB	G148_RS04705	42A>G	Gln14Gln	Fic family protein
NC_020125.1	997344	T	C	823/825	synonymous_variant	LOW	kdsB	G148_RS04705	76T>C	Leu26Leu	Fic family protein
NC_020125.1	997358	C	T	814/815	synonymous_variant	LOW	kdsB	G148_RS04705	90C>T	Thr30Thr	Fic family protein
NC_020125.1	997394	G	A	788/791	synonymous_variant	LOW	kdsB	G148_RS04705	126G>A	Thr42Thr	Fic family protein
NC_020125.1	997397	G	A	790/791	synonymous_variant	LOW	kdsB	G148_RS04705	129G>A	Gly43Gly	Fic family protein
NC_020125.1	997463	T	G	803/804	synonymous_variant	LOW	kdsB	G148_RS04705	195T>G	Gly65Gly	Fic family protein
NC_020125.1	997496	G	A	834/836	synonymous_variant	LOW	kdsB	G148_RS04705	228G>A	Thr76Thr	Fic family protein
NC_020125.1	997535	G	A	802/804	synonymous_variant	LOW	kdsB	G148_RS04705	267G>A	Glu89Glu	Fic family protein
NC_020125.1	997565	T	C	783/784	synonymous_variant	LOW	kdsB	G148_RS04705	297T>C	Asp99Asp	Fic family protein
NC_020125.1	997580	A	G	752/752	synonymous_variant	LOW	kdsB	G148_RS04705	312A>G	Lys104Lys	Fic family protein
NC_020125.1	997586	A	G	767/770	synonymous_variant	LOW	kdsB	G148_RS04705	318A>G	Glu106Glu	Fic family protein
NC_020125.1	997608	A	G	769/770	missense_variant	MODERATE	kdsB	G148_RS04705	340A>G	Ile114Val	Fic family protein
NC_020125.1	997623	A	G	724/724	missense_variant	MODERATE	kdsB	G148_RS04705	355A>G	Lys119Glu	Fic family protein
NC_020125.1	997628	T	C	722/724	synonymous_variant	LOW	kdsB	G148_RS04705	360T>C	Asp120Asp	Fic family protein
NC_020125.1	997641	C	T	727/728	synonymous_variant	LOW	kdsB	G148_RS04705	373C>T	Leu125Leu	Fic family protein
NC_020125.1	997643	G	A	727/728	synonymous_variant	LOW	kdsB	G148_RS04705	375G>A	Leu125Leu	Fic family protein
NC_020125.1	997716	A	G	739/742	missense_variant	MODERATE	kdsB	G148_RS04705	448A>G	Asn150Asp	Fic family protein
NC_020125.1	997724	C	T	750/755	synonymous_variant	LOW	kdsB	G148_RS04705	456C>T	Gly152Gly	Fic family protein
NC_020125.1	997730	T	A	757/761	synonymous_variant	LOW	kdsB	G148_RS04705	462T>A	Ala154Ala	Fic family protein
NC_020125.1	997752	G	A	743/744	missense_variant	MODERATE	kdsB	G148_RS04705	484G>A	Val162Ile	Fic family protein
NC_020125.1	997934	T	C	649/650	synonymous_variant	LOW	kdsB	G148_RS04705	666T>C	Thr222Thr	Fic family protein
NC_020125.1	997988	AT	GC	617/619	synonymous_variant	LOW	kdsB	G148_RS04705	720_721delATinsGC	242	Fic family protein
NC_020125.1	998045	G	A	755/755	missense_variant	MODERATE		G148_RS04710	25G>A	Val9Ile	Fic family protein
NC_020125.1	998059	A	G	752/755	synonymous_variant	LOW		G148_RS04710	39A>G	Leu13Leu	Fic family protein
NC_020125.1	998074	C	T	730/731	synonymous_variant	LOW		G148_RS04710	54C>T	Tyr18Tyr	Fic family protein
NC_020125.1	998077	G	A	730/731	synonymous_variant	LOW		G148_RS04710	57G>A	Thr19Thr	Fic family protein
NC_020125.1	998080	A	G	728/730	synonymous_variant	LOW		G148_RS04710	60A>G	Gln20Gln	Fic family protein
NC_020125.1	998086	T	C	753/760	synonymous_variant	LOW		G148_RS04710	66T>C	Ala22Ala	Fic family protein
NC_020125.1	998113	G	A	805/808	synonymous_variant	LOW		G148_RS04710	93G>A	Glu31Glu	Fic family protein
NC_020125.1	998125	G	A	821/821	synonymous_variant	LOW		G148_RS04710	105G>A	Gly35Gly	Fic family protein
NC_020125.1	998131	C	T	800/802	synonymous_variant	LOW		G148_RS04710	111C>T	Thr37Thr	Fic family protein
NC_020125.1	998134	G	A	802/802	synonymous_variant	LOW		G148_RS04710	114G>A	Lys38Lys	Fic family protein
NC_020125.1	998143	GC	AT	787/788	synonymous_variant	LOW		G148_RS04710	123_124delGCinsAT	43	Fic family protein
NC_020125.1	998152	C	A	792/794	synonymous_variant	LOW		G148_RS04710	132C>A	Ser44Ser	Fic family protein
NC_020125.1	998155	T	A	794/794	synonymous_variant	LOW		G148_RS04710	135T>A	Ile45Ile	Fic family protein
NC_020125.1	998173	A	G	765/766	synonymous_variant	LOW		G148_RS04710	153A>G	Val51Val	Fic family protein
NC_020125.1	998176	A	T	765/766	synonymous_variant	LOW		G148_RS04710	156A>T	Val52Val	Fic family protein
NC_020125.1	998179	G	A	765/766	synonymous_variant	LOW		G148_RS04710	159G>A	Leu53Leu	Fic family protein
NC_020125.1	998191	G	A	809/809	synonymous_variant	LOW		G148_RS04710	171G>A	Glu57Glu	Fic family protein
NC_020125.1	998194	A	G	809/809	synonymous_variant	LOW		G148_RS04710	174A>G	Glu58Glu	Fic family protein
NC_020125.1	998209	T	C	829/830	synonymous_variant	LOW		G148_RS04710	189T>C	Ile63Ile	Fic family protein
NC_020125.1	998316	A	G	795/796	missense_variant	MODERATE		G148_RS04710	296A>G	Asn99Ser	Fic family protein
NC_020125.1	998410	G	A	826/827	synonymous_variant	LOW		G148_RS04710	390G>A	Leu130Leu	Fic family protein
NC_020125.1	998545	T	C	681/682	synonymous_variant	LOW		G148_RS04710	525T>C	Tyr175Tyr	Fic family protein
NC_020125.1	998548	A	G	682/682	synonymous_variant	LOW		G148_RS04710	528A>G	Ser176Ser	Fic family protein
NC_020125.1	998551	C	T	681/682	synonymous_variant	LOW		G148_RS04710	531C>T	Asp177Asp	Fic family protein
NC_020125.1	998620	T	C	713/713	synonymous_variant	LOW		G148_RS04710	600T>C	Asp200Asp	Fic family protein
NC_020125.1	998659	A	G	686/690	synonymous_variant	LOW		G148_RS04710	639A>G	Val213Val	Fic family protein
NC_020125.1	998774	A	C	710/711	missense_variant	MODERATE		G148_RS04715	66A>C	Arg22Ser	Fic family protein
NC_020125.1	998798	G	A	741/742	synonymous_variant	LOW		G148_RS04715	90G>A	Lys30Lys	Fic family protein
NC_020125.1	1000485	A	G	787/788	missense_variant	MODERATE		G148_RS04725	159A>G	Ile53Met	Fic family protein
NC_020125.1	1011990	G	A	803/803	missense_variant	MODERATE		G148_RS04770	1292G>A	Arg431His	Fic family protein
NC_020125.1	1013151	T	C	755/755	missense_variant	MODERATE	lpdA	G148_RS04775	997T>C	Tyr333His	Fic family protein
NC_020125.1	1076820	AA	A	678/680	upstream_gene_variant	MODIFIER		G148_RS05065	-1231delT		M1 family aminopeptidase
NC_020125.1	1077401	T	G	749/750	missense_variant	MODERATE		G148_RS05080	671A>C	Tyr224Ser	T9SS type A sorting domain-containing protein
NC_020125.1	1077500	T	C	729/729	missense_variant	MODERATE		G148_RS05080	572A>G	Asn191Ser	T9SS type A sorting domain-containing protein
NC_020125.1	1077587	A	G	700/700	missense_variant	MODERATE		G148_RS05080	485T>C	Val162Ala	T9SS type A sorting domain-containing protein
NC_020125.1	1077616	T	C	680/680	synonymous_variant	LOW		G148_RS05080	456A>G	Val152Val	T9SS type A sorting domain-containing protein
NC_020125.1	1077690	G	A	644/645	missense_variant	MODERATE		G148_RS05080	382C>T	Pro128Ser	T9SS type A sorting domain-containing protein
NC_020125.1	1077699	C	T	645/645	missense_variant	MODERATE		G148_RS05080	373G>A	Ala125Thr	T9SS type A sorting domain-containing protein
NC_020125.1	1077941	A	G	778/779	missense_variant	MODERATE		G148_RS05080	131T>C	Leu44Ser	T9SS type A sorting domain-containing protein
NC_020125.1	1077972	C	T	760/761	missense_variant	MODERATE		G148_RS05080	100G>A	Ala34Thr	T9SS type A sorting domain-containing protein
NC_020125.1	1078086	T	A	708/712	upstream_gene_variant	MODIFIER		G148_RS05065	-2496A>T		M1 family aminopeptidase
NC_020125.1	1078173	T	C	789/790	upstream_gene_variant	MODIFIER		G148_RS05065	-2583A>G		M1 family aminopeptidase
NC_020125.1	1078341	T	C	741/744	synonymous_variant	LOW		G148_RS05085	87T>C	Asn29Asn	hypothetical protein
NC_020125.1	1078344	A	G	737/738	synonymous_variant	LOW		G148_RS05085	90A>G	Lys30Lys	hypothetical protein
NC_020125.1	1078365	A	T	762/764	synonymous_variant	LOW		G148_RS05085	111A>T	Thr37Thr	hypothetical protein
NC_020125.1	1078381	C	T	750/752	synonymous_variant	LOW		G148_RS05085	127C>T	Leu43Leu	hypothetical protein
NC_020125.1	1078389	A	G	667/667	synonymous_variant	LOW		G148_RS05085	135A>G	Gln45Gln	hypothetical protein
NC_020125.1	1078392	G	A	663/667	synonymous_variant	LOW		G148_RS05085	138G>A	Arg46Arg	hypothetical protein
NC_020125.1	1078394	A	G	664/667	missense_variant	MODERATE		G148_RS05085	140A>G	Asn47Ser	hypothetical protein
NC_020125.1	1078398	A	T	665/667	synonymous_variant	LOW		G148_RS05085	144A>T	Ile48Ile	hypothetical protein
NC_020125.1	1078408	C	T	748/749	synonymous_variant	LOW		G148_RS05085	154C>T	Leu52Leu	hypothetical protein
NC_020125.1	1078425	T	C	738/738	synonymous_variant	LOW		G148_RS05085	171T>C	Ala57Ala	hypothetical protein
NC_020125.1	1078431	GC	AT	688/689	missense_variant	MODERATE		G148_RS05085	177_178delGCinsAT	Pro60Ser	hypothetical protein
NC_020125.1	1078521	C	T	775/775	synonymous_variant	LOW		G148_RS05085	267C>T	Ser89Ser	hypothetical protein
NC_020125.1	1078524	A	T	775/775	synonymous_variant	LOW		G148_RS05085	270A>T	Ser90Ser	hypothetical protein
NC_020125.1	1078593	C	T	875/877	synonymous_variant	LOW		G148_RS05085	339C>T	Asn113Asn	hypothetical protein
NC_020125.1	1078626	G	A	847/848	synonymous_variant	LOW		G148_RS05085	372G>A	Thr124Thr	hypothetical protein
NC_020125.1	1078653	C	A	854/858	synonymous_variant	LOW		G148_RS05085	399C>A	Val133Val	hypothetical protein
NC_020125.1	1078689	A	G	883/885	synonymous_variant	LOW		G148_RS05085	435A>G	Ala145Ala	hypothetical protein
NC_020125.1	1078704	A	G	839/841	synonymous_variant	LOW		G148_RS05085	450A>G	Leu150Leu	hypothetical protein
NC_020125.1	1078707	C	T	827/828	synonymous_variant	LOW		G148_RS05085	453C>T	Asn151Asn	hypothetical protein
NC_020125.1	1078728	A	G	815/817	synonymous_variant	LOW		G148_RS05085	474A>G	Gly158Gly	hypothetical protein
NC_020125.1	1078731	G	A	817/817	synonymous_variant	LOW		G148_RS05085	477G>A	Arg159Arg	hypothetical protein
NC_020125.1	1078740	G	A	821/823	synonymous_variant	LOW		G148_RS05085	486G>A	Arg162Arg	hypothetical protein
NC_020125.1	1078743	T	A	822/823	synonymous_variant	LOW		G148_RS05085	489T>A	Arg163Arg	hypothetical protein
NC_020125.1	1078779	G	A	800/802	synonymous_variant	LOW		G148_RS05085	525G>A	Lys175Lys	hypothetical protein
NC_020125.1	1079298	C	T	737/739	synonymous_variant	LOW		G148_RS05085	1044C>T	Tyr348Tyr	hypothetical protein
NC_020125.1	1080387	C	T	705/707	synonymous_variant	LOW		G148_RS05085	2133C>T	Tyr711Tyr	hypothetical protein
NC_020125.1	1128475	C	A	715/716	synonymous_variant	LOW	ppk1	G148_RS05325	421C>A	Arg141Arg	polyphosphate kinase 1
NC_020125.1	1128477	G	A	688/690	synonymous_variant	LOW	ppk1	G148_RS05325	423G>A	Arg141Arg	polyphosphate kinase 1
NC_020125.1	1128483	G	A	691/691	synonymous_variant	LOW	ppk1	G148_RS05325	429G>A	Glu143Glu	polyphosphate kinase 1
NC_020125.1	1128528	G	A	774/775	synonymous_variant	LOW	ppk1	G148_RS05325	474G>A	Val158Val	polyphosphate kinase 1
NC_020125.1	1128540	A	G	763/763	synonymous_variant	LOW	ppk1	G148_RS05325	486A>G	Lys162Lys	polyphosphate kinase 1
NC_020125.1	1128550	G	C	736/738	missense_variant	MODERATE	ppk1	G148_RS05325	496G>C	Glu166Gln	polyphosphate kinase 1
NC_020125.1	1128552	A	G	738/738	synonymous_variant	LOW	ppk1	G148_RS05325	498A>G	Glu166Glu	polyphosphate kinase 1
NC_020125.1	1128564	C	T	762/763	synonymous_variant	LOW	ppk1	G148_RS05325	510C>T	Asn170Asn	polyphosphate kinase 1
NC_020125.1	1128585	T	G	761/762	synonymous_variant	LOW	ppk1	G148_RS05325	531T>G	Pro177Pro	polyphosphate kinase 1
NC_020125.1	1128690	T	G	780/784	synonymous_variant	LOW	ppk1	G148_RS05325	636T>G	Ser212Ser	polyphosphate kinase 1
NC_020125.1	1128702	T	C	788/789	synonymous_variant	LOW	ppk1	G148_RS05325	648T>C	Tyr216Tyr	polyphosphate kinase 1
NC_020125.1	1128744	C	T	724/726	synonymous_variant	LOW	ppk1	G148_RS05325	690C>T	Ala230Ala	polyphosphate kinase 1
NC_020125.1	1128747	A	G	726/726	synonymous_variant	LOW	ppk1	G148_RS05325	693A>G	Glu231Glu	polyphosphate kinase 1
NC_020125.1	1128762	T	C	775/775	synonymous_variant	LOW	ppk1	G148_RS05325	708T>C	Asn236Asn	polyphosphate kinase 1
NC_020125.1	1128882	T	C	776/777	synonymous_variant	LOW	ppk1	G148_RS05325	828T>C	Ile276Ile	polyphosphate kinase 1
NC_020125.1	1129011	T	C	720/720	synonymous_variant	LOW	ppk1	G148_RS05325	957T>C	Asn319Asn	polyphosphate kinase 1
NC_020125.1	1129014	T	C	719/720	synonymous_variant	LOW	ppk1	G148_RS05325	960T>C	His320His	polyphosphate kinase 1
NC_020125.1	1129020	T	C	734/735	synonymous_variant	LOW	ppk1	G148_RS05325	966T>C	Tyr322Tyr	polyphosphate kinase 1
NC_020125.1	1129080	C	T	722/722	synonymous_variant	LOW	ppk1	G148_RS05325	1026C>T	Phe342Phe	polyphosphate kinase 1
NC_020125.1	1129134	T	C	701/701	synonymous_variant	LOW	ppk1	G148_RS05325	1080T>C	Asp360Asp	polyphosphate kinase 1
NC_020125.1	1129272	A	G	680/680	synonymous_variant	LOW	ppk1	G148_RS05325	1218A>G	Glu406Glu	polyphosphate kinase 1
NC_020125.1	1129311	T	C	705/705	synonymous_variant	LOW	ppk1	G148_RS05325	1257T>C	Gly419Gly	polyphosphate kinase 1
NC_020125.1	1129362	T	C	687/689	synonymous_variant	LOW	ppk1	G148_RS05325	1308T>C	Cys436Cys	polyphosphate kinase 1
NC_020125.1	1129365	A	G	685/689	synonymous_variant	LOW	ppk1	G148_RS05325	1311A>G	Val437Val	polyphosphate kinase 1
NC_020125.1	1129380	G	A	716/716	synonymous_variant	LOW	ppk1	G148_RS05325	1326G>A	Val442Val	polyphosphate kinase 1
NC_020125.1	1129398	G	A	717/718	synonymous_variant	LOW	ppk1	G148_RS05325	1344G>A	Gln448Gln	polyphosphate kinase 1
NC_020125.1	1129419	T	C	722/725	synonymous_variant	LOW	ppk1	G148_RS05325	1365T>C	Gly455Gly	polyphosphate kinase 1
NC_020125.1	1129422	T	C	724/725	synonymous_variant	LOW	ppk1	G148_RS05325	1368T>C	Asn456Asn	polyphosphate kinase 1
[truncated: 2,918 more rows]

## Sheet: Table S2 
Table S2. Agar-gel precipitin analysis
Samples	Antisera 2	Antisera 5	Antisera 6	Antisera 10
LPS:
CH-2	+	+	+	+
CH-2 ΔG148_RS04320	+	+	+	+
cCH-2ΔG148_RS04320	+	+	+	+
RCAD0392	+	+	+	+
R. anatipestifer CCUG 25001	+	/	/	/
R. anatipestifer CCUG 25004	/	+	/	/
R. anatipestifer CCUG 25005	/	/	+	/
R. anatipestifer CCUG 25008	/	/	/	+
CPS:
CH-2	+	-	-	-
CH-2 ΔG148_RS04320	-	-	-	-
cCH2ΔG148-RS04320	+	-	-	-
RCAD0392	-	-	-	-
R. anatipestifer CCUG 25004(serovar 5)	-	+	-	-
R. anatipestifer CCUG 25005(serovar 6)	-	-	+	-
R. anatipestifer CCUG 25008(serovar 10)	-	-	-	+
